# Supplementary material for: Correction: BMP-Non-Responsive Sca1+CD73+CD44+ Mouse Bone Marrow Derived Osteoprogenitor Cells Respond to Combination of VEGF and BMP-6 to Display Enhanced Osteoblastic Differentiation and Ectopic Bone Formation
Source: PLoS One. 2019 Jan 31;14(1):e0211782. doi: 10.1371/journal.pone.0211782 (PMC6355026; doi:10.1371/journal.pone.0211782)
Supplement: S1 Data — (ZIP) [file pone.0211782.s002.zip › Figure1Statistics.xlsx]

## Sheet: Sheet1
Day 7
		P Value
OM vs. 1ng BMP2		0.2049
OM vs. 10ng BMP2		0.9348
OM vs. 100ng BMP2		0.9545
OM vs. 1ng BMP4		0.0387
OM vs. 10ng BMP4		0.9974
OM vs. 100ng BMP4		0.9961
OM vs. 1ng BMP6		0.2408
OM vs. 10ng BMP6		0.9998
OM vs. 100ng BMP6		0.4504
OM vs 10ngBMP6+10ngVEGF		0.874
OM vs. 1ng BMP9		0.6422
OM vs. 10ng BMP9		0.9997
OM vs. 100ng BMP9		0.3668
Day 14
OM vs. 1ng BMP2		0.0672
OM vs. 10ng BMP2		0.5482
OM vs. 100ng BMP2		0.9193
OM vs. 1ng BMP4		0.1106
OM vs. 10ng BMP4		0.2825
OM vs. 100ng BMP4		0.5732
OM vs. 1ng BMP6		0.0044
OM vs. 10ng BMP6		0.1416
OM vs. 100ng BMP6		0.9735
OM vs 10ngBMP6+10ngVEGF		0.7585
OM vs. 1ng BMP9		0.9273
OM vs. 10ng BMP9		0.3348
OM vs. 100ng BMP9		0.1293
Day 21
OM vs. 1ng BMP2		0.0399
OM vs. 10ng BMP2		0.7401
OM vs. 100ng BMP2		0.0378
OM vs. 1ng BMP4		>0.9999
OM vs. 10ng BMP4		0.9098
OM vs. 100ng BMP4		0.9986
OM vs. 1ng BMP6		0.0655
OM vs. 10ng BMP6		0.2494
OM vs. 100ng BMP6		0.6197
OM vs 10ngBMP6+10ngVEGF		0.1134
OM vs. 1ng BMP9		0.4542
OM vs. 10ng BMP9		0.9751
OM vs. 100ng BMP9		0.9491
