# Supplementary material for: Correction: BMP-Non-Responsive Sca1+CD73+CD44+ Mouse Bone Marrow Derived Osteoprogenitor Cells Respond to Combination of VEGF and BMP-6 to Display Enhanced Osteoblastic Differentiation and Ectopic Bone Formation
Source: PLoS One. 2019 Jan 31;14(1):e0211782. doi: 10.1371/journal.pone.0211782 (PMC6355026; doi:10.1371/journal.pone.0211782)
Supplement: S1 Data — (ZIP) [file pone.0211782.s002.zip › Figure1UnderlyingDataPoints.xlsx]

## Sheet: Day 7 raw data
	BM	OM
	6.1691	14.8372
	6.4092	14.7
	7.4627	22.5596
	6.5905	16.9932
	7.9772	15.9446
	7.1932	16.0034
	6.4974	16.6796
	6.0417	13.475
Average	6.79263	16.3991
	0.680376	2.74183
						Average	StdDV
1ng	BMP2	13.475	15.5428	13.5044	15.1116	14.4085	1.07545
	BMP4	12.0442	15.2831	13.916	13.1663	13.6024	1.35908
	BMP6	13.1026	15.9544	13.3672	15.0822	14.3766	1.36983
	BMP9	11.7404	15.7633	18.4436	14.553	15.1251	2.78108
	VEGF	13.9062	17.4979	16.7335	15.2096	15.8368	1.60041
	10B6+10V	14.847	15.5624	15.2292	16.3758	15.5036	0.650797
10ng	BMP2	16.0132	16.7482	16.415	18.6935	16.9675	1.18927
	BMP4	15.8515	16.4395	17.3117	16.7188	16.5804	0.606933
	BMP6	14.9646	16.5375	16.5473	16.9197	16.2423	0.870164
	BMP9	16.2092	15.9544	16.6992	17.1402	16.5008	0.526554
	VEGF	13.3182	16.1014	17.5175	18.1692	16.2766	2.15287
100ng	BMP2	16.4885	16.4983	18.8699	15.7339	16.8977	1.36271
	BMP4	17.1843	17.8311	15.3027	16.1161	16.6086	1.12159
	BMP6	19.9479	17.9193	18.9385	15.239	18.0112	2.02519
	BMP9	16.7482	18.3799	19.8401	17.7968	18.1913	1.29
	VEGF	16.3317	18.1104	20.5163	16.5816	17.885	1.92234

## Sheet: Day 14 raw data
	BM	OM
	5.8702	15.2537
	5.6399	18.2525
	6.6787	21.8295
	5.8653	19.4726
	5.929	17.9928
	5.782	20.1635
	5.6644	18.9826
	5.7722	17.7821
	5.5762	20.8936
	5.6154	22.2117
	5.6595
Average	5.82298	19.2835
StdDV	0.306783	2.10217
						Average	StdDV
1ng	BMP2	15.1655	15.8809	17.6743	19.7764	17.1243	2.05905
	BMP4	16.8707	16.0083	16.8119	20.0949	17.4464	1.80893
	BMP6	15.582	15.0577	17.6253	17.2137	16.3697	1.2424
	BMP9	16.3121	17.9781	17.2872	23.3436	18.7302	3.15059
	VEGF	17.1059	19.453	20.9377	21.0014	19.6245	1.82511
	10B6+10V	21.7315	20.2909	19.7617	18.7719	20.139	1.23429
10ng	BMP2	20.3105	19.8058	21.0994	20.2958	20.3779	0.535146
	BMP4	20.0067	20.0312	21.266	21.4963	20.7	0.79213
	BMP6	20.3938	19.6784	22.2852	21.8197	21.0443	1.21517
	BMP9	20.0459	20.4428	19.649	23.2554	20.8483	1.63714
	VEGF	21.8687	20.8642	20.0753	21.3199	21.032	0.758592
100ng	BMP2	17.4097	19.747	21.854	20.1978	19.8021	1.83426
	BMP4	19.355	19.6637	22.1186	19.992	20.2823	1.25151
	BMP6	18.424	17.8017	18.7572	20.4183	18.8503	1.11782
	BMP9	17.1108	16.5963	17.7331	17.346	17.1965	0.475351
	VEGF	19.6098	20.2566	21.3248	18.5465	19.9344	1.16457

## Sheet: Day 21 raw data
	BM	OM
	8.424	23.4
	9.048	21.762
	8.658	23.556
Average	8.71	22.906
StdDV	0.315233	0.993799
					Average	StdDV
1ng	BMP2	27.3	24.57	24.18	25.35	1.69997
	BMP4	22.62	23.478	22.698	22.932	0.474455
	BMP6	23.478	27.69	26.676	25.948	2.19835
	BMP9	23.946	25.662	23.166	24.258	1.27692
	VEGF	23.634	24.18	25.194	24.336	0.791614
	10B6+10V	25.97	24.417	24.748	25.045	0.817991
10ng	BMP2	23.946	23.946	23.166	23.686	0.450333
	BMP4	23.946	23.088	22.854	23.296	0.574947
	BMP6	24.648	24.414	25.974	25.012	0.841292
	BMP9	22.776	25.194	21.84	23.27	1.73071
	VEGF	22.854	23.244	25.038	23.712	1.16479
100ng	BMP2	25.506	26.208	24.414	25.376	0.904038
	BMP4	23.79	21.606	23.088	22.828	1.11497
	BMP6	26.052	23.868	22.698	24.206	1.70235
	BMP9	22.308	24.258	23.562	23.376	0.988217
	VEGF	21.372	20.748	24.024	22.048	1.73948

## Sheet: Graphs
	BM	OM	1ng BMP2	10ng BMP2	100ng BMP2				BM	OM	1ng BMP4	10ng BMP4	100ng BMP4
Day 7	6.79263	16.3991	14.4085	16.9675	16.8977			Day 7	6.79263	16.3991	13.6024	16.5804	16.6086
Day 14	5.82298	19.2835	17.1243	20.3779	19.8021			Day 14	5.82298	19.2835	17.4464	20.7	20.2823
Day 21	8.71	22.906	25.35	23.686	25.376			Day 21	8.71	22.906	22.932	23.296	22.828
	0.680376	2.74183	1.07545	1.18927	1.36271				0.680376	2.74183	1.35908	0.606933	1.12159
	0.306783	2.10217	2.05905	0.535146	1.83426				0.306783	2.10217	1.80893	0.79213	1.25151
	0.315233	0.993799	1.69997	0.450333	0.904038				0.315233	0.993799	0.474455	0.574947	1.11497
	BM	OM	1ng BMP6	10ng BMP6	100ng BMP6	10B6+10V			BM	OM	1ng BMP9	10ng BMP9	100ng BMP9
Day 7	6.79263	16.3991	14.3766	16.2423	18.0112	15.5036		Day 7	6.79263	16.3991	15.1251	16.5008	18.1913
Day 14	5.82298	19.2835	16.3697	21.0443	18.8503	20.139		Day 14	5.82298	19.2835	18.7302	20.8483	17.1965
Day 21	8.71	22.906	25.948	25.012	24.206	25.045		Day 21	8.71	22.906	24.258	23.27	23.376
	0.680376	2.74183	1.36983	0.870164	2.02519	0.650797			0.680376	2.74183	2.78108	0.526554	1.29
	0.306783	2.10217	1.2424	1.21517	1.11782	1.23429			0.306783	2.10217	3.15059	1.63714	0.475351
	0.315233	0.993799	2.19835	0.841292	1.70235	0.817991			0.315233	0.993799	1.27692	1.73071	0.988217
	BM	OM	1ng VEGF	10ng VEGF	100ng VEGF
Day 7	6.79263	16.3991	15.8368	16.2766	17.885
Day 14	5.82298	19.2835	19.6245	21.032	19.9344
Day 21	8.71	22.906	24.336	23.712	22.048
	0.680376	2.74183	1.60041	2.15287	1.92234
	0.306783	2.10217	1.82511	0.758592	1.16457
	0.315233	0.993799	0.791614	1.16479	1.73948
