# Supplementary material for: Correction: BMP-Non-Responsive Sca1+CD73+CD44+ Mouse Bone Marrow Derived Osteoprogenitor Cells Respond to Combination of VEGF and BMP-6 to Display Enhanced Osteoblastic Differentiation and Ectopic Bone Formation
Source: PLoS One. 2019 Jan 31;14(1):e0211782. doi: 10.1371/journal.pone.0211782 (PMC6355026; doi:10.1371/journal.pone.0211782)
Supplement: S2 Data — (ZIP) [file pone.0211782.s003.zip]

Archive with 3 entries (3 files):
- Copy of Figure2PCR_Statistics.xlsx
- Figure2Images.pptx
- Figure2UnderlyingDataPointsAndStatistics.xlsx
