# Supplementary material for: Correction: BMP-Non-Responsive Sca1+CD73+CD44+ Mouse Bone Marrow Derived Osteoprogenitor Cells Respond to Combination of VEGF and BMP-6 to Display Enhanced Osteoblastic Differentiation and Ectopic Bone Formation
Source: PLoS One. 2019 Jan 31;14(1):e0211782. doi: 10.1371/journal.pone.0211782 (PMC6355026; doi:10.1371/journal.pone.0211782)
Supplement: S2 Data — (ZIP) [file pone.0211782.s003.zip › Copy of Figure2PCR_Statistics.xlsx]

## Sheet: Day 7
Multiple Comparisons									Multiple Comparisons									Multiple Comparisons									Multiple Comparisons									Multiple Comparisons
LSD									LSD									LSD									LSD									DKK1_7 LSD
Dependent Variable	(I) Day_7	(J) Day_7	Mean Difference (I-J)	Std. Error	Sig.	95% Confidence Interval			Dependent Variable	(I) Day_7	(J) Day_7	Mean Difference (I-J)	Std. Error	Sig.	95% Confidence Interval			Dependent Variable	(I) Day_7	(J) Day_7	Mean Difference (I-J)	Std. Error	Sig.	95% Confidence Interval			Dependent Variable	(I) Day_7	(J) Day_7	Mean Difference (I-J)	Std. Error	Sig.	95% Confidence Interval			(I) Day_7	(J) Day_7	Mean Difference (I-J)	Std. Error	Sig.	95% Confidence Interval
						Lower Bound	Upper Bound								Lower Bound	Upper Bound								Lower Bound	Upper Bound								Lower Bound	Upper Bound							Lower Bound	Upper Bound
Runx2_7	BM, 7 days	OM, 7 days	-0.0275	0.074505	0.722963	-0.203676	0.148676		B_catenin_7	BM, 7 days	OM, 7 days	-0.19	0.711185	0.797046	-1.87169	1.49169		Osteocalcin_7	BM, 7 days	OM, 7 days	0.026	0.131289	0.848645	-0.28445	0.33645		Collagen_1_7	BM, 7 days	OM, 7 days	1.085	2.66458	0.696029	-5.21572	7.38572		BM, 7 days	OM, 7 days	-0.004	0.13514	0.977213	-0.323556	0.315556
		BMP2, 7 days	0.083	0.074505	0.302055	-0.0931764	0.259176				BMP2, 7 days	-1.085	0.711185	0.170935	-2.76669	0.596686				BMP2, 7 days	-0.0035	0.131289	0.979476	-0.31395	0.30695				BMP2, 7 days	-3.5	2.66458	0.230417	-9.80072	2.80072			BMP2, 7 days	-0.015	0.13514	0.914735	-0.334556	0.304556
		BMP4, 7 days	0.1135	0.074505	0.171482	-0.0626764	0.289676				BMP4, 7 days	1.356	0.711185	0.0982367	-0.325686	3.03769				BMP4, 7 days	-0.0085	0.131289	0.950189	-0.31895	0.30195				BMP4, 7 days	2.595	2.66458	0.362556	-3.70572	8.89572			BMP4, 7 days	0.2675	0.13514	0.0882569	-0.0520563	0.587056
		BMP6, 7 days	-0.1055	0.074505	0.199694	-0.281676	0.0706764				BMP6, 7 days	-0.24	0.711185	0.74566	-1.92169	1.44169				BMP6, 7 days	-0.131	0.131289	0.351612	-0.44145	0.17945				BMP6, 7 days	-1.605	2.66458	0.565936	-7.90572	4.69572			BMP6, 7 days	0.143	0.13514	0.325126	-0.176556	0.462556
		BMP9, 7 days	-0.1115	0.074505	0.178173	-0.287676	0.0646764				BMP9, 7 days	-0.31	0.711185	0.676041	-1.99169	1.37169				BMP9, 7 days	-0.2665	0.131289	0.0819285	-0.57695	0.0439497				BMP9, 7 days	-10.07	2.66458	0.00689936	-16.3707	-3.76928			BMP9, 7 days	-0.102	0.13514	0.475009	-0.421556	0.217556
		VEGF, 7 days	0.1615	0.074505	0.0668497	-0.0146764	0.337676				VEGF, 7 days	1.395	0.711185	0.0906173	-0.286686	3.07669				VEGF, 7 days	-0.0935	0.131289	0.499402	-0.40395	0.21695				VEGF, 7 days	0.86	2.66458	0.756309	-5.44072	7.16072			VEGF, 7 days	0.1085	0.13514	0.448448	-0.211056	0.428056
	OM, 7 days	BM, 7 days	0.0275	0.074505	0.722963	-0.148676	0.203676			OM, 7 days	BM, 7 days	0.19	0.711185	0.797046	-1.49169	1.87169			OM, 7 days	BM, 7 days	-0.026	0.131289	0.848645	-0.33645	0.28445			OM, 7 days	BM, 7 days	-1.085	2.66458	0.696029	-7.38572	5.21572		OM, 7 days	BM, 7 days	0.004	0.13514	0.977213	-0.315556	0.323556
		BMP2, 7 days	0.1105	0.074505	0.181608	-0.0656764	0.286676				BMP2, 7 days	-0.895	0.711185	0.248572	-2.57669	0.786686				BMP2, 7 days	-0.0295	0.131289	0.828635	-0.33995	0.28095				BMP2, 7 days	-4.585	2.66458	0.128981	-10.8857	1.71572			BMP2, 7 days	-0.011	0.13514	0.937405	-0.330556	0.308556
		BMP4, 7 days	0.141	0.074505	0.100308	-0.0351764	0.317176				BMP4, 7 days	1.546	0.711185	0.0662408	-0.135686	3.22769				BMP4, 7 days	-0.0345	0.131289	0.800287	-0.34495	0.27595				BMP4, 7 days	1.51	2.66458	0.588623	-4.79072	7.81072			BMP4, 7 days	0.2715	0.13514	0.0844876	-0.0480563	0.591056
		BMP6, 7 days	-0.078	0.074505	0.329939	-0.254176	0.0981764				BMP6, 7 days	-0.05	0.711185	0.945917	-1.73169	1.63169				BMP6, 7 days	-0.157	0.131289	0.270694	-0.46745	0.15345				BMP6, 7 days	-2.69	2.66458	0.346331	-8.99072	3.61072			BMP6, 7 days	0.147	0.13514	0.312731	-0.172556	0.466556
		BMP9, 7 days	-0.084	0.074505	0.296714	-0.260176	0.0921764				BMP9, 7 days	-0.12	0.711185	0.870779	-1.80169	1.56169				BMP9, 7 days	-0.2925	0.131289	0.0611596	-0.60295	0.0179497				BMP9, 7 days	-11.155	2.66458	0.00410437	-17.4557	-4.85428			BMP9, 7 days	-0.098	0.13514	0.491871	-0.417556	0.221556
		VEGF, 7 days	0.189	0.074505	0.0388485	0.0128236	0.365176				VEGF, 7 days	1.585	0.711185	0.0610903	-0.0966861	3.26669				VEGF, 7 days	-0.1195	0.131289	0.392977	-0.42995	0.19095				VEGF, 7 days	-0.225	2.66458	0.93507	-6.52572	6.07572			VEGF, 7 days	0.1125	0.13514	0.432625	-0.207056	0.432056
	BMP2, 7 days	BM, 7 days	-0.083	0.074505	0.302055	-0.259176	0.0931764			BMP2, 7 days	BM, 7 days	1.085	0.711185	0.170935	-0.596686	2.76669			BMP2, 7 days	BM, 7 days	0.0035	0.131289	0.979476	-0.30695	0.31395			BMP2, 7 days	BM, 7 days	3.5	2.66458	0.230417	-2.80072	9.80072		BMP2, 7 days	BM, 7 days	0.015	0.13514	0.914735	-0.304556	0.334556
		OM, 7 days	-0.1105	0.074505	0.181608	-0.286676	0.0656764				OM, 7 days	0.895	0.711185	0.248572	-0.786686	2.57669				OM, 7 days	0.0295	0.131289	0.828635	-0.28095	0.33995				OM, 7 days	4.585	2.66458	0.128981	-1.71572	10.8857			OM, 7 days	0.011	0.13514	0.937405	-0.308556	0.330556
		BMP4, 7 days	0.0305	0.074505	0.694506	-0.145676	0.206676				BMP4, 7 days	2.441	0.711185	0.010951	0.759314	4.12269				BMP4, 7 days	-0.005	0.131289	0.970684	-0.31545	0.30545				BMP4, 7 days	6.095	2.66458	0.0560203	-0.205721	12.3957			BMP4, 7 days	0.2825	0.13514	0.0749237	-0.0370563	0.602056
		BMP6, 7 days	-0.1885	0.074505	0.0392312	-0.364676	-0.0123236				BMP6, 7 days	0.845	0.711185	0.273516	-0.836686	2.52669				BMP6, 7 days	-0.1275	0.131289	0.363832	-0.43795	0.18295				BMP6, 7 days	1.895	2.66458	0.499976	-4.40572	8.19572			BMP6, 7 days	0.158	0.13514	0.280608	-0.161556	0.477556
		BMP9, 7 days	-0.1945	0.074505	0.0348848	-0.370676	-0.0183236				BMP9, 7 days	0.775	0.711185	0.311918	-0.906686	2.45669				BMP9, 7 days	-0.263	0.131289	0.0852148	-0.57345	0.0474497				BMP9, 7 days	-6.57	2.66458	0.0431048	-12.8707	-0.269279			BMP9, 7 days	-0.087	0.13514	0.540232	-0.406556	0.232556
		VEGF, 7 days	0.0785	0.074505	0.327061	-0.0976764	0.254676				VEGF, 7 days	2.48	0.711185	0.0101679	0.798314	4.16169				VEGF, 7 days	-0.09	0.131289	0.515076	-0.40045	0.22045				VEGF, 7 days	4.36	2.66458	0.145794	-1.94072	10.6607			VEGF, 7 days	0.1235	0.13514	0.391178	-0.196056	0.443056
	BMP4, 7 days	BM, 7 days	-0.1135	0.074505	0.171482	-0.289676	0.0626764			BMP4, 7 days	BM, 7 days	-1.356	0.711185	0.0982367	-3.03769	0.325686			BMP4, 7 days	BM, 7 days	0.0085	0.131289	0.950189	-0.30195	0.31895			BMP4, 7 days	BM, 7 days	-2.595	2.66458	0.362556	-8.89572	3.70572		BMP4, 7 days	BM, 7 days	-0.2675	0.13514	0.0882569	-0.587056	0.0520563
		OM, 7 days	-0.141	0.074505	0.100308	-0.317176	0.0351764				OM, 7 days	-1.546	0.711185	0.0662408	-3.22769	0.135686				OM, 7 days	0.0345	0.131289	0.800287	-0.27595	0.34495				OM, 7 days	-1.51	2.66458	0.588623	-7.81072	4.79072			OM, 7 days	-0.2715	0.13514	0.0844876	-0.591056	0.0480563
		BMP2, 7 days	-0.0305	0.074505	0.694506	-0.206676	0.145676				BMP2, 7 days	-2.441	0.711185	0.010951	-4.12269	-0.759314				BMP2, 7 days	0.005	0.131289	0.970684	-0.30545	0.31545				BMP2, 7 days	-6.095	2.66458	0.0560203	-12.3957	0.205721			BMP2, 7 days	-0.2825	0.13514	0.0749237	-0.602056	0.0370563
		BMP6, 7 days	-0.219	0.074505	0.0217318	-0.395176	-0.0428236				BMP6, 7 days	-1.596	0.711185	0.059712	-3.27769	0.0856861				BMP6, 7 days	-0.1225	0.131289	0.381849	-0.43295	0.18795				BMP6, 7 days	-4.2	2.66458	0.158976	-10.5007	2.10072			BMP6, 7 days	-0.1245	0.13514	0.387561	-0.444056	0.195056
		BMP9, 7 days	-0.225	0.074505	0.0193882	-0.401176	-0.0488236				BMP9, 7 days	-1.666	0.711185	0.0516494	-3.34769	0.0156861				BMP9, 7 days	-0.258	0.131289	0.0901361	-0.56845	0.0524497				BMP9, 7 days	-12.665	2.66458	0.00207602	-18.9657	-6.36428			BMP9, 7 days	-0.3695	0.13514	0.0291616	-0.689056	-0.0499437
		VEGF, 7 days	0.048	0.074505	0.539941	-0.128176	0.224176				VEGF, 7 days	0.039	0.711185	0.9578	-1.64269	1.72069				VEGF, 7 days	-0.085	0.131289	0.538002	-0.39545	0.22545				VEGF, 7 days	-1.735	2.66458	0.535741	-8.03572	4.56572			VEGF, 7 days	-0.159	0.13514	0.277829	-0.478556	0.160556
	BMP6, 7 days	BM, 7 days	0.1055	0.074505	0.199694	-0.0706764	0.281676			BMP6, 7 days	BM, 7 days	0.24	0.711185	0.74566	-1.44169	1.92169			BMP6, 7 days	BM, 7 days	0.131	0.131289	0.351612	-0.17945	0.44145			BMP6, 7 days	BM, 7 days	1.605	2.66458	0.565936	-4.69572	7.90572		BMP6, 7 days	BM, 7 days	-0.143	0.13514	0.325126	-0.462556	0.176556
		OM, 7 days	0.078	0.074505	0.329939	-0.0981764	0.254176				OM, 7 days	0.05	0.711185	0.945917	-1.63169	1.73169				OM, 7 days	0.157	0.131289	0.270694	-0.15345	0.46745				OM, 7 days	2.69	2.66458	0.346331	-3.61072	8.99072			OM, 7 days	-0.147	0.13514	0.312731	-0.466556	0.172556
		BMP2, 7 days	0.1885	0.074505	0.0392312	0.0123236	0.364676				BMP2, 7 days	-0.845	0.711185	0.273516	-2.52669	0.836686				BMP2, 7 days	0.1275	0.131289	0.363832	-0.18295	0.43795				BMP2, 7 days	-1.895	2.66458	0.499976	-8.19572	4.40572			BMP2, 7 days	-0.158	0.13514	0.280608	-0.477556	0.161556
		BMP4, 7 days	0.219	0.074505	0.0217318	0.0428236	0.395176				BMP4, 7 days	1.596	0.711185	0.059712	-0.0856861	3.27769				BMP4, 7 days	0.1225	0.131289	0.381849	-0.18795	0.43295				BMP4, 7 days	4.2	2.66458	0.158976	-2.10072	10.5007			BMP4, 7 days	0.1245	0.13514	0.387561	-0.195056	0.444056
		BMP9, 7 days	-0.006	0.074505	0.938069	-0.182176	0.170176				BMP9, 7 days	-0.07	0.711185	0.924352	-1.75169	1.61169				BMP9, 7 days	-0.1355	0.131289	0.336372	-0.44595	0.17495				BMP9, 7 days	-8.465	2.66458	0.0155584	-14.7657	-2.16428			BMP9, 7 days	-0.245	0.13514	0.11273	-0.564556	0.0745563
		VEGF, 7 days	0.267	0.074505	0.00893251	0.0908236	0.443176				VEGF, 7 days	1.635	0.711185	0.0550739	-0.0466861	3.31669				VEGF, 7 days	0.0375	0.131289	0.783429	-0.27295	0.34795				VEGF, 7 days	2.465	2.66458	0.385695	-3.83572	8.76572			VEGF, 7 days	-0.0345	0.13514	0.805838	-0.354056	0.285056
	BMP9, 7 days	BM, 7 days	0.1115	0.074505	0.178173	-0.0646764	0.287676			BMP9, 7 days	BM, 7 days	0.31	0.711185	0.676041	-1.37169	1.99169			BMP9, 7 days	BM, 7 days	0.2665	0.131289	0.0819285	-0.0439497	0.57695			BMP9, 7 days	BM, 7 days	10.07	2.66458	0.00689936	3.76928	16.3707		BMP9, 7 days	BM, 7 days	0.102	0.13514	0.475009	-0.217556	0.421556
		OM, 7 days	0.084	0.074505	0.296714	-0.0921764	0.260176				OM, 7 days	0.12	0.711185	0.870779	-1.56169	1.80169				OM, 7 days	0.2925	0.131289	0.0611596	-0.0179497	0.60295				OM, 7 days	11.155	2.66458	0.00410437	4.85428	17.4557			OM, 7 days	0.098	0.13514	0.491871	-0.221556	0.417556
		BMP2, 7 days	0.1945	0.074505	0.0348848	0.0183236	0.370676				BMP2, 7 days	-0.775	0.711185	0.311918	-2.45669	0.906686				BMP2, 7 days	0.263	0.131289	0.0852148	-0.0474497	0.57345				BMP2, 7 days	6.57	2.66458	0.0431048	0.269279	12.8707			BMP2, 7 days	0.087	0.13514	0.540232	-0.232556	0.406556
		BMP4, 7 days	0.225	0.074505	0.0193882	0.0488236	0.401176				BMP4, 7 days	1.666	0.711185	0.0516494	-0.0156861	3.34769				BMP4, 7 days	0.258	0.131289	0.0901361	-0.0524497	0.56845				BMP4, 7 days	12.665	2.66458	0.00207602	6.36428	18.9657			BMP4, 7 days	0.3695	0.13514	0.0291616	0.0499437	0.689056
		BMP6, 7 days	0.006	0.074505	0.938069	-0.170176	0.182176				BMP6, 7 days	0.07	0.711185	0.924352	-1.61169	1.75169				BMP6, 7 days	0.1355	0.131289	0.336372	-0.17495	0.44595				BMP6, 7 days	8.465	2.66458	0.0155584	2.16428	14.7657			BMP6, 7 days	0.245	0.13514	0.11273	-0.0745563	0.564556
		VEGF, 7 days	0.273	0.074505	0.00802577	0.0968236	0.449176				VEGF, 7 days	1.705	0.711185	0.0476474	0.0233139	3.38669				VEGF, 7 days	0.173	0.131289	0.22909	-0.13745	0.48345				VEGF, 7 days	10.93	2.66458	0.00456175	4.62928	17.2307			VEGF, 7 days	0.2105	0.13514	0.163277	-0.109056	0.530056
	VEGF, 7 days	BM, 7 days	-0.1615	0.074505	0.0668497	-0.337676	0.0146764			VEGF, 7 days	BM, 7 days	-1.395	0.711185	0.0906173	-3.07669	0.286686			VEGF, 7 days	BM, 7 days	0.0935	0.131289	0.499402	-0.21695	0.40395			VEGF, 7 days	BM, 7 days	-0.86	2.66458	0.756309	-7.16072	5.44072		VEGF, 7 days	BM, 7 days	-0.1085	0.13514	0.448448	-0.428056	0.211056
		OM, 7 days	-0.189	0.074505	0.0388485	-0.365176	-0.0128236				OM, 7 days	-1.585	0.711185	0.0610903	-3.26669	0.0966861				OM, 7 days	0.1195	0.131289	0.392977	-0.19095	0.42995				OM, 7 days	0.225	2.66458	0.93507	-6.07572	6.52572			OM, 7 days	-0.1125	0.13514	0.432625	-0.432056	0.207056
		BMP2, 7 days	-0.0785	0.074505	0.327061	-0.254676	0.0976764				BMP2, 7 days	-2.48	0.711185	0.0101679	-4.16169	-0.798314				BMP2, 7 days	0.09	0.131289	0.515076	-0.22045	0.40045				BMP2, 7 days	-4.36	2.66458	0.145794	-10.6607	1.94072			BMP2, 7 days	-0.1235	0.13514	0.391178	-0.443056	0.196056
		BMP4, 7 days	-0.048	0.074505	0.539941	-0.224176	0.128176				BMP4, 7 days	-0.039	0.711185	0.9578	-1.72069	1.64269				BMP4, 7 days	0.085	0.131289	0.538002	-0.22545	0.39545				BMP4, 7 days	1.735	2.66458	0.535741	-4.56572	8.03572			BMP4, 7 days	0.159	0.13514	0.277829	-0.160556	0.478556
		BMP6, 7 days	-0.267	0.074505	0.00893251	-0.443176	-0.0908236				BMP6, 7 days	-1.635	0.711185	0.0550739	-3.31669	0.0466861				BMP6, 7 days	-0.0375	0.131289	0.783429	-0.34795	0.27295				BMP6, 7 days	-2.465	2.66458	0.385695	-8.76572	3.83572			BMP6, 7 days	0.0345	0.13514	0.805838	-0.285056	0.354056
		BMP9, 7 days	-0.273	0.074505	0.00802577	-0.449176	-0.0968236				BMP9, 7 days	-1.705	0.711185	0.0476474	-3.38669	-0.0233139				BMP9, 7 days	-0.173	0.131289	0.22909	-0.48345	0.13745				BMP9, 7 days	-10.93	2.66458	0.00456175	-17.2307	-4.62928			BMP9, 7 days	-0.2105	0.13514	0.163277	-0.530056	0.109056
Osterix_7	BM, 7 days	OM, 7 days	-0.0665	0.124748	0.61048	-0.361482	0.228482		Alkaline_Phosphatase_7	BM, 7 days	OM, 7 days	1.215	1.79527	0.520277	-3.03014	5.46014		Bone_Sialoprotein_7	BM, 7 days	OM, 7 days	0.00155	0.0205741	0.942054	-0.0471	0.0502		LRP6_7	BM, 7 days	OM, 7 days	0.2	1.69213	0.909234	-3.80125	4.20125
		BMP2, 7 days	0.123	0.124748	0.356986	-0.171982	0.417982				BMP2, 7 days	-2.88	1.79527	0.152702	-7.12514	1.36514				BMP2, 7 days	-0.01335	0.0205741	0.537119	-0.062	0.0353				BMP2, 7 days	1.2825	1.69213	0.473237	-2.71875	5.28375
		BMP4, 7 days	-0.008	0.124748	0.95066	-0.302982	0.286982				BMP4, 7 days	0.67	1.79527	0.720043	-3.57514	4.91514				BMP4, 7 days	0.02215	0.0205741	0.317359	-0.0265	0.0708				BMP4, 7 days	0.035	1.69213	0.984075	-3.96625	4.03625
		BMP6, 7 days	-0.176	0.124748	0.201152	-0.470982	0.118982				BMP6, 7 days	1.18	1.79527	0.532008	-3.06514	5.42514				BMP6, 7 days	-0.0673	0.0205741	0.0136535	-0.11595	-0.01865				BMP6, 7 days	0.215	1.69213	0.902467	-3.78625	4.21625
		BMP9, 7 days	-0.094	0.124748	0.475714	-0.388982	0.200982				BMP9, 7 days	-0.685	1.79527	0.714107	-4.93014	3.56014				BMP9, 7 days	-0.1033	0.0205741	0.00152895	-0.15195	-0.05465				BMP9, 7 days	0.48	1.69213	0.784872	-3.52125	4.48125
		VEGF, 7 days	0.163	0.124748	0.232626	-0.131982	0.457982				VEGF, 7 days	-1.745	1.79527	0.363433	-5.99014	2.50014				VEGF, 7 days	0.0259	0.0205741	0.248435	-0.02275	0.07455				VEGF, 7 days	-1.885	1.69213	0.302069	-5.88625	2.11625
	OM, 7 days	BM, 7 days	0.0665	0.124748	0.61048	-0.228482	0.361482			OM, 7 days	BM, 7 days	-1.215	1.79527	0.520277	-5.46014	3.03014			OM, 7 days	BM, 7 days	-0.00155	0.0205741	0.942054	-0.0502	0.0471			OM, 7 days	BM, 7 days	-0.2	1.69213	0.909234	-4.20125	3.80125
		BMP2, 7 days	0.1895	0.124748	0.172544	-0.105482	0.484482				BMP2, 7 days	-4.095	1.79527	0.0565535	-8.34014	0.150143				BMP2, 7 days	-0.0149	0.0205741	0.492425	-0.06355	0.03375				BMP2, 7 days	1.0825	1.69213	0.542712	-2.91875	5.08375
		BMP4, 7 days	0.0585	0.124748	0.653363	-0.236482	0.353482				BMP4, 7 days	-0.545	1.79527	0.770276	-4.79014	3.70014				BMP4, 7 days	0.0206	0.0205741	0.350049	-0.02805	0.06925				BMP4, 7 days	-0.165	1.69213	0.925054	-4.16625	3.83625
		BMP6, 7 days	-0.1095	0.124748	0.409183	-0.404482	0.185482				BMP6, 7 days	-0.035	1.79527	0.98499	-4.28014	4.21014				BMP6, 7 days	-0.06885	0.0205741	0.0123106	-0.1175	-0.0202				BMP6, 7 days	0.015	1.69213	0.993175	-3.98625	4.01625
		BMP9, 7 days	-0.0275	0.124748	0.831817	-0.322482	0.267482				BMP9, 7 days	-1.9	1.79527	0.325051	-6.14514	2.34514				BMP9, 7 days	-0.10485	0.0205741	0.00140542	-0.1535	-0.0562				BMP9, 7 days	0.28	1.69213	0.87325	-3.72125	4.28125
		VEGF, 7 days	0.2295	0.124748	0.108391	-0.0654822	0.524482				VEGF, 7 days	-2.96	1.79527	0.143183	-7.20514	1.28514				VEGF, 7 days	0.02435	0.0205741	0.27523	-0.0243	0.073				VEGF, 7 days	-2.085	1.69213	0.257662	-6.08625	1.91625
	BMP2, 7 days	BM, 7 days	-0.123	0.124748	0.356986	-0.417982	0.171982			BMP2, 7 days	BM, 7 days	2.88	1.79527	0.152702	-1.36514	7.12514			BMP2, 7 days	BM, 7 days	0.01335	0.0205741	0.537119	-0.0353	0.062			BMP2, 7 days	BM, 7 days	-1.2825	1.69213	0.473237	-5.28375	2.71875
		OM, 7 days	-0.1895	0.124748	0.172544	-0.484482	0.105482				OM, 7 days	4.095	1.79527	0.0565535	-0.150143	8.34014				OM, 7 days	0.0149	0.0205741	0.492425	-0.03375	0.06355				OM, 7 days	-1.0825	1.69213	0.542712	-5.08375	2.91875
		BMP4, 7 days	-0.131	0.124748	0.328561	-0.425982	0.163982				BMP4, 7 days	3.55	1.79527	0.0885182	-0.695143	7.79514				BMP4, 7 days	0.0355	0.0205741	0.128092	-0.01315	0.08415				BMP4, 7 days	-1.2475	1.69213	0.48495	-5.24875	2.75375
		BMP6, 7 days	-0.299	0.124748	0.0476877	-0.593982	-0.00401778				BMP6, 7 days	4.06	1.79527	0.0582028	-0.185143	8.30514				BMP6, 7 days	-0.05395	0.0205741	0.0342979	-0.1026	-0.00529999				BMP6, 7 days	-1.0675	1.69213	0.548166	-5.06875	2.93375
		BMP9, 7 days	-0.217	0.124748	0.125499	-0.511982	0.0779822				BMP9, 7 days	2.195	1.79527	0.261023	-2.05014	6.44014				BMP9, 7 days	-0.08995	0.0205741	0.00326609	-0.1386	-0.0413				BMP9, 7 days	-0.8025	1.69213	0.649755	-4.80375	3.19875
		VEGF, 7 days	0.04	0.124748	0.757839	-0.254982	0.334982				VEGF, 7 days	1.135	1.79527	0.547331	-3.11014	5.38014				VEGF, 7 days	0.03925	0.0205741	0.0980833	-0.00940001	0.0879				VEGF, 7 days	-3.1675	1.69213	0.103388	-7.16875	0.833745
	BMP4, 7 days	BM, 7 days	0.008	0.124748	0.95066	-0.286982	0.302982			BMP4, 7 days	BM, 7 days	-0.67	1.79527	0.720043	-4.91514	3.57514			BMP4, 7 days	BM, 7 days	-0.02215	0.0205741	0.317359	-0.0708	0.0265			BMP4, 7 days	BM, 7 days	-0.035	1.69213	0.984075	-4.03625	3.96625
		OM, 7 days	-0.0585	0.124748	0.653363	-0.353482	0.236482				OM, 7 days	0.545	1.79527	0.770276	-3.70014	4.79014				OM, 7 days	-0.0206	0.0205741	0.350049	-0.06925	0.02805				OM, 7 days	0.165	1.69213	0.925054	-3.83625	4.16625
		BMP2, 7 days	0.131	0.124748	0.328561	-0.163982	0.425982				BMP2, 7 days	-3.55	1.79527	0.0885182	-7.79514	0.695143				BMP2, 7 days	-0.0355	0.0205741	0.128092	-0.08415	0.01315				BMP2, 7 days	1.2475	1.69213	0.48495	-2.75375	5.24875
		BMP6, 7 days	-0.168	0.124748	0.220042	-0.462982	0.126982				BMP6, 7 days	0.51	1.79527	0.784569	-3.73514	4.75514				BMP6, 7 days	-0.08945	0.0205741	0.00336429	-0.1381	-0.0408				BMP6, 7 days	0.18	1.69213	0.918269	-3.82125	4.18125
		BMP9, 7 days	-0.086	0.124748	0.512775	-0.380982	0.208982				BMP9, 7 days	-1.355	1.79527	0.475014	-5.60014	2.89014				BMP9, 7 days	-0.12545	0.0205741	0.000492307	-0.1741	-0.0768				BMP9, 7 days	0.445	1.69213	0.800136	-3.55625	4.44625
		VEGF, 7 days	0.171	0.124748	0.212782	-0.123982	0.465982				VEGF, 7 days	-2.415	1.79527	0.220506	-6.66014	1.83014				VEGF, 7 days	0.00375	0.0205741	0.860539	-0.0449	0.0524				VEGF, 7 days	-1.92	1.69213	0.293871	-5.92125	2.08125
	BMP6, 7 days	BM, 7 days	0.176	0.124748	0.201152	-0.118982	0.470982			BMP6, 7 days	BM, 7 days	-1.18	1.79527	0.532008	-5.42514	3.06514			BMP6, 7 days	BM, 7 days	0.0673	0.0205741	0.0136535	0.01865	0.11595			BMP6, 7 days	BM, 7 days	-0.215	1.69213	0.902467	-4.21625	3.78625
		OM, 7 days	0.1095	0.124748	0.409183	-0.185482	0.404482				OM, 7 days	0.035	1.79527	0.98499	-4.21014	4.28014				OM, 7 days	0.06885	0.0205741	0.0123106	0.0202	0.1175				OM, 7 days	-0.015	1.69213	0.993175	-4.01625	3.98625
		BMP2, 7 days	0.299	0.124748	0.0476877	0.00401778	0.593982				BMP2, 7 days	-4.06	1.79527	0.0582028	-8.30514	0.185143				BMP2, 7 days	0.05395	0.0205741	0.0342979	0.00529999	0.1026				BMP2, 7 days	1.0675	1.69213	0.548166	-2.93375	5.06875
		BMP4, 7 days	0.168	0.124748	0.220042	-0.126982	0.462982				BMP4, 7 days	-0.51	1.79527	0.784569	-4.75514	3.73514				BMP4, 7 days	0.08945	0.0205741	0.00336429	0.0408	0.1381				BMP4, 7 days	-0.18	1.69213	0.918269	-4.18125	3.82125
		BMP9, 7 days	0.082	0.124748	0.531982	-0.212982	0.376982				BMP9, 7 days	-1.865	1.79527	0.333425	-6.11014	2.38014				BMP9, 7 days	-0.036	0.0205741	0.123634	-0.08465	0.01265				BMP9, 7 days	0.265	1.69213	0.879975	-3.73625	4.26625
		VEGF, 7 days	0.339	0.124748	0.0298743	0.0440178	0.633982				VEGF, 7 days	-2.925	1.79527	0.147277	-7.17014	1.32014				VEGF, 7 days	0.0932	0.0205741	0.00269982	0.04455	0.14185				VEGF, 7 days	-2.1	1.69213	0.254565	-6.10125	1.90125
	BMP9, 7 days	BM, 7 days	0.094	0.124748	0.475714	-0.200982	0.388982			BMP9, 7 days	BM, 7 days	0.685	1.79527	0.714107	-3.56014	4.93014			BMP9, 7 days	BM, 7 days	0.1033	0.0205741	0.00152895	0.05465	0.15195			BMP9, 7 days	BM, 7 days	-0.48	1.69213	0.784872	-4.48125	3.52125
		OM, 7 days	0.0275	0.124748	0.831817	-0.267482	0.322482				OM, 7 days	1.9	1.79527	0.325051	-2.34514	6.14514				OM, 7 days	0.10485	0.0205741	0.00140542	0.0562	0.1535				OM, 7 days	-0.28	1.69213	0.87325	-4.28125	3.72125
		BMP2, 7 days	0.217	0.124748	0.125499	-0.0779822	0.511982				BMP2, 7 days	-2.195	1.79527	0.261023	-6.44014	2.05014				BMP2, 7 days	0.08995	0.0205741	0.00326609	0.0413	0.1386				BMP2, 7 days	0.8025	1.69213	0.649755	-3.19875	4.80375
		BMP4, 7 days	0.086	0.124748	0.512775	-0.208982	0.380982				BMP4, 7 days	1.355	1.79527	0.475014	-2.89014	5.60014				BMP4, 7 days	0.12545	0.0205741	0.000492307	0.0768	0.1741				BMP4, 7 days	-0.445	1.69213	0.800136	-4.44625	3.55625
		BMP6, 7 days	-0.082	0.124748	0.531982	-0.376982	0.212982				BMP6, 7 days	1.865	1.79527	0.333425	-2.38014	6.11014				BMP6, 7 days	0.036	0.0205741	0.123634	-0.01265	0.08465				BMP6, 7 days	-0.265	1.69213	0.879975	-4.26625	3.73625
		VEGF, 7 days	0.257	0.124748	0.0783474	-0.0379822	0.551982				VEGF, 7 days	-1.06	1.79527	0.573455	-5.30514	3.18514				VEGF, 7 days	0.1292	0.0205741	0.000412134	0.08055	0.17785				VEGF, 7 days	-2.365	1.69213	0.204916	-6.36625	1.63625
	VEGF, 7 days	BM, 7 days	-0.163	0.124748	0.232626	-0.457982	0.131982			VEGF, 7 days	BM, 7 days	1.745	1.79527	0.363433	-2.50014	5.99014			VEGF, 7 days	BM, 7 days	-0.0259	0.0205741	0.248435	-0.07455	0.02275			VEGF, 7 days	BM, 7 days	1.885	1.69213	0.302069	-2.11625	5.88625
		OM, 7 days	-0.2295	0.124748	0.108391	-0.524482	0.0654822				OM, 7 days	2.96	1.79527	0.143183	-1.28514	7.20514				OM, 7 days	-0.02435	0.0205741	0.27523	-0.073	0.0243				OM, 7 days	2.085	1.69213	0.257662	-1.91625	6.08625
		BMP2, 7 days	-0.04	0.124748	0.757839	-0.334982	0.254982				BMP2, 7 days	-1.135	1.79527	0.547331	-5.38014	3.11014				BMP2, 7 days	-0.03925	0.0205741	0.0980833	-0.0879	0.00940001				BMP2, 7 days	3.1675	1.69213	0.103388	-0.833745	7.16875
		BMP4, 7 days	-0.171	0.124748	0.212782	-0.465982	0.123982				BMP4, 7 days	2.415	1.79527	0.220506	-1.83014	6.66014				BMP4, 7 days	-0.00375	0.0205741	0.860539	-0.0524	0.0449				BMP4, 7 days	1.92	1.69213	0.293871	-2.08125	5.92125
		BMP6, 7 days	-0.339	0.124748	0.0298743	-0.633982	-0.0440178				BMP6, 7 days	2.925	1.79527	0.147277	-1.32014	7.17014				BMP6, 7 days	-0.0932	0.0205741	0.00269982	-0.14185	-0.04455				BMP6, 7 days	2.1	1.69213	0.254565	-1.90125	6.10125
		BMP9, 7 days	-0.257	0.124748	0.0783474	-0.551982	0.0379822				BMP9, 7 days	1.06	1.79527	0.573455	-3.18514	5.30514				BMP9, 7 days	-0.1292	0.0205741	0.000412134	-0.17785	-0.08055				BMP9, 7 days	2.365	1.69213	0.204916	-1.63625	6.36625

## Sheet: Day 14
Multiple Comparisons									Multiple Comparisons									Multiple Comparisons									Multiple Comparisons									Multiple Comparisons
LSD									LSD									LSD									LSD									DKK1_14 LSD
Dependent Variable	(I) Day_14	(J) Day_14	Mean Difference (I-J)	Std. Error	Sig.	95% Confidence Interval			Dependent Variable	(I) Day_14	(J) Day_14	Mean Difference (I-J)	Std. Error	Sig.	95% Confidence Interval			Dependent Variable	(I) Day_14	(J) Day_14	Mean Difference (I-J)	Std. Error	Sig.	95% Confidence Interval			Dependent Variable	(I) Day_14	(J) Day_14	Mean Difference (I-J)	Std. Error	Sig.	95% Confidence Interval			(I) Day_14	(J) Day_14	Mean Difference (I-J)	Std. Error	Sig.	95% Confidence Interval
						Lower Bound	Upper Bound								Lower Bound	Upper Bound								Lower Bound	Upper Bound								Lower Bound	Upper Bound							Lower Bound	Upper Bound
Runx2_14	BM, 14 days	OM, 14 days	-0.3716	0.101147	0.00792383	-0.610775	-0.132425		B_Catenin_14	BM, 14 days	OM, 14 days	-1.414	0.387623	0.00820095	-2.33058	-0.497418		Osteocalcin_14	BM, 14 days	OM, 14 days	-0.3205	0.101818	0.0162022	-0.561261	-0.0797392		Collagen_1_14	BM, 14 days	OM, 14 days	-6.265	1.75932	0.00920658	-10.4251	-2.10488		BM, 14 days	OM, 14 days	-0.444	0.173365	0.037493	-0.853943	-0.0340569
		BMP2, 14 days	-0.3056	0.101147	0.0193498	-0.544775	-0.0664245				BMP2, 14 days	-1.889	0.387623	0.00180742	-2.80558	-0.972418				BMP2, 14 days	-0.014	0.101818	0.894507	-0.254761	0.226761				BMP2, 14 days	-2.365	1.75932	0.220791	-6.52512	1.79512			BMP2, 14 days	-0.2345	0.173365	0.218234	-0.644443	0.175443
		BMP4, 14 days	-0.5001	0.101147	0.00166704	-0.739275	-0.260925				BMP4, 14 days	-1.714	0.387623	0.00307448	-2.63058	-0.797418				BMP4, 14 days	-0.196	0.101818	0.0956224	-0.436761	0.0447608				BMP4, 14 days	-4.705	1.75932	0.0317992	-8.86512	-0.544879			BMP4, 14 days	-0.1675	0.173365	0.366145	-0.577443	0.242443
		BMP6, 14 days	-0.1896	0.101147	0.102996	-0.428775	0.0495755				BMP6, 14 days	0.0525	0.387623	0.896076	-0.864082	0.969082				BMP6, 14 days	0.0085	0.101818	0.935805	-0.232261	0.249261				BMP6, 14 days	-3.73	1.75932	0.0717064	-7.89012	0.430121			BMP6, 14 days	-0.262	0.173365	0.174475	-0.671943	0.147943
		BMP9, 14 days	-0.2141	0.101147	0.0720704	-0.453275	0.0250755				BMP9, 14 days	-1.424	0.387623	0.00792562	-2.34058	-0.507418				BMP9, 14 days	-0.1165	0.101818	0.290154	-0.357261	0.124261				BMP9, 14 days	-3.755	1.75932	0.0702175	-7.91512	0.405121			BMP9, 14 days	-0.409	0.173365	0.0504017	-0.818943	0.00094312
		VEGF, 14 days	-0.1091	0.101147	0.316514	-0.348275	0.130075				VEGF, 14 days	-0.874	0.387623	0.058783	-1.79058	0.0425816				VEGF, 14 days	0.054	0.101818	0.612265	-0.186761	0.294761				VEGF, 14 days	-2.87	1.75932	0.146844	-7.03012	1.29012			VEGF, 14 days	-0.3125	0.173365	0.114456	-0.722443	0.0974431
	OM, 14 days	BM, 14 days	0.3716	0.101147	0.00792383	0.132425	0.610775			OM, 14 days	BM, 14 days	1.414	0.387623	0.00820095	0.497418	2.33058			OM, 14 days	BM, 14 days	0.3205	0.101818	0.0162022	0.0797392	0.561261			OM, 14 days	BM, 14 days	6.265	1.75932	0.00920658	2.10488	10.4251		OM, 14 days	BM, 14 days	0.444	0.173365	0.037493	0.0340569	0.853943
		BMP2, 14 days	0.066	0.101147	0.534903	-0.173175	0.305175				BMP2, 14 days	-0.475	0.387623	0.260044	-1.39158	0.441582				BMP2, 14 days	0.3065	0.101818	0.0196544	0.0657392	0.547261				BMP2, 14 days	3.9	1.75932	0.0621729	-0.260121	8.06012			BMP2, 14 days	0.2095	0.173365	0.266114	-0.200443	0.619443
		BMP4, 14 days	-0.1285	0.101147	0.244527	-0.367675	0.110675				BMP4, 14 days	-0.3	0.387623	0.464293	-1.21658	0.616582				BMP4, 14 days	0.1245	0.101818	0.260982	-0.116261	0.365261				BMP4, 14 days	1.56	1.75932	0.404669	-2.60012	5.72012			BMP4, 14 days	0.2765	0.173365	0.154764	-0.133443	0.686443
		BMP6, 14 days	0.182	0.101147	0.114993	-0.0571755	0.421175				BMP6, 14 days	1.4665	0.387623	0.00686246	0.549918	2.38308				BMP6, 14 days	0.329	0.101818	0.0144265	0.0882392	0.569761				BMP6, 14 days	2.535	1.75932	0.192805	-1.62512	6.69512			BMP6, 14 days	0.182	0.173365	0.328693	-0.227943	0.591943
		BMP9, 14 days	0.1575	0.101147	0.163396	-0.0816755	0.396675				BMP9, 14 days	-0.01	0.387623	0.980138	-0.926582	0.906582				BMP9, 14 days	0.204	0.101818	0.0851685	-0.0367608	0.444761				BMP9, 14 days	2.51	1.75932	0.196712	-1.65012	6.67012			BMP9, 14 days	0.035	0.173365	0.845747	-0.374943	0.444943
		VEGF, 14 days	0.2625	0.101147	0.0356724	0.0233245	0.501675				VEGF, 14 days	0.54	0.387623	0.206226	-0.376582	1.45658				VEGF, 14 days	0.3745	0.101818	0.00787901	0.133739	0.615261				VEGF, 14 days	3.395	1.75932	0.0949605	-0.765121	7.55512			VEGF, 14 days	0.1315	0.173365	0.472903	-0.278443	0.541443
	BMP2, 14 days	BM, 14 days	0.3056	0.101147	0.0193498	0.0664245	0.544775			BMP2, 14 days	BM, 14 days	1.889	0.387623	0.00180742	0.972418	2.80558			BMP2, 14 days	BM, 14 days	0.014	0.101818	0.894507	-0.226761	0.254761			BMP2, 14 days	BM, 14 days	2.365	1.75932	0.220791	-1.79512	6.52512		BMP2, 14 days	BM, 14 days	0.2345	0.173365	0.218234	-0.175443	0.644443
		OM, 14 days	-0.066	0.101147	0.534903	-0.305175	0.173175				OM, 14 days	0.475	0.387623	0.260044	-0.441582	1.39158				OM, 14 days	-0.3065	0.101818	0.0196544	-0.547261	-0.0657392				OM, 14 days	-3.9	1.75932	0.0621729	-8.06012	0.260121			OM, 14 days	-0.2095	0.173365	0.266114	-0.619443	0.200443
		BMP4, 14 days	-0.1945	0.101147	0.0959143	-0.433675	0.0446755				BMP4, 14 days	0.175	0.387623	0.665306	-0.741582	1.09158				BMP4, 14 days	-0.182	0.101818	0.117004	-0.422761	0.0587608				BMP4, 14 days	-2.34	1.75932	0.225196	-6.50012	1.82012			BMP4, 14 days	0.067	0.173365	0.710629	-0.342943	0.476943
		BMP6, 14 days	0.116	0.101147	0.289131	-0.123175	0.355175				BMP6, 14 days	1.9415	0.387623	0.00154995	1.02492	2.85808				BMP6, 14 days	0.0225	0.101818	0.831413	-0.218261	0.263261				BMP6, 14 days	-1.365	1.75932	0.463229	-5.52512	2.79512			BMP6, 14 days	-0.0275	0.173365	0.878444	-0.437443	0.382443
		BMP9, 14 days	0.0915	0.101147	0.395732	-0.147675	0.330675				BMP9, 14 days	0.465	0.387623	0.26931	-0.451582	1.38158				BMP9, 14 days	-0.1025	0.101818	0.347602	-0.343261	0.138261				BMP9, 14 days	-1.39	1.75932	0.455408	-5.55012	2.77012			BMP9, 14 days	-0.1745	0.173365	0.347671	-0.584443	0.235443
		VEGF, 14 days	0.1965	0.101147	0.0931624	-0.0426755	0.435675				VEGF, 14 days	1.015	0.387623	0.034483	0.0984184	1.93158				VEGF, 14 days	0.068	0.101818	0.525623	-0.172761	0.308761				VEGF, 14 days	-0.505	1.75932	0.78239	-4.66512	3.65512			VEGF, 14 days	-0.078	0.173365	0.666372	-0.487943	0.331943
	BMP4, 14 days	BM, 14 days	0.5001	0.101147	0.00166704	0.260925	0.739275			BMP4, 14 days	BM, 14 days	1.714	0.387623	0.00307448	0.797418	2.63058			BMP4, 14 days	BM, 14 days	0.196	0.101818	0.0956224	-0.0447608	0.436761			BMP4, 14 days	BM, 14 days	4.705	1.75932	0.0317992	0.544879	8.86512		BMP4, 14 days	BM, 14 days	0.1675	0.173365	0.366145	-0.242443	0.577443
		OM, 14 days	0.1285	0.101147	0.244527	-0.110675	0.367675				OM, 14 days	0.3	0.387623	0.464293	-0.616582	1.21658				OM, 14 days	-0.1245	0.101818	0.260982	-0.365261	0.116261				OM, 14 days	-1.56	1.75932	0.404669	-5.72012	2.60012			OM, 14 days	-0.2765	0.173365	0.154764	-0.686443	0.133443
		BMP2, 14 days	0.1945	0.101147	0.0959143	-0.0446755	0.433675				BMP2, 14 days	-0.175	0.387623	0.665306	-1.09158	0.741582				BMP2, 14 days	0.182	0.101818	0.117004	-0.0587608	0.422761				BMP2, 14 days	2.34	1.75932	0.225196	-1.82012	6.50012			BMP2, 14 days	-0.067	0.173365	0.710629	-0.476943	0.342943
		BMP6, 14 days	0.3105	0.101147	0.0180731	0.0713245	0.549675				BMP6, 14 days	1.7665	0.387623	0.00261339	0.849918	2.68308				BMP6, 14 days	0.2045	0.101818	0.0845538	-0.0362608	0.445261				BMP6, 14 days	0.975	1.75932	0.596699	-3.18512	5.13512			BMP6, 14 days	-0.0945	0.173365	0.602616	-0.504443	0.315443
		BMP9, 14 days	0.286	0.101147	0.0254953	0.0468245	0.525175				BMP9, 14 days	0.29	0.387623	0.478746	-0.626582	1.20658				BMP9, 14 days	0.0795	0.101818	0.460501	-0.161261	0.320261				BMP9, 14 days	0.95	1.75932	0.605953	-3.21012	5.11012			BMP9, 14 days	-0.2415	0.173365	0.206253	-0.651443	0.168443
		VEGF, 14 days	0.391	0.101147	0.00616628	0.151825	0.630175				VEGF, 14 days	0.84	0.387623	0.0669072	-0.0765816	1.75658				VEGF, 14 days	0.25	0.101818	0.0437615	0.00923925	0.490761				VEGF, 14 days	1.835	1.75932	0.331616	-2.32512	5.99512			VEGF, 14 days	-0.145	0.173365	0.430561	-0.554943	0.264943
	BMP6, 14 days	BM, 14 days	0.1896	0.101147	0.102996	-0.0495755	0.428775			BMP6, 14 days	BM, 14 days	-0.0525	0.387623	0.896076	-0.969082	0.864082			BMP6, 14 days	BM, 14 days	-0.0085	0.101818	0.935805	-0.249261	0.232261			BMP6, 14 days	BM, 14 days	3.73	1.75932	0.0717064	-0.430121	7.89012		BMP6, 14 days	BM, 14 days	0.262	0.173365	0.174475	-0.147943	0.671943
		OM, 14 days	-0.182	0.101147	0.114993	-0.421175	0.0571755				OM, 14 days	-1.4665	0.387623	0.00686246	-2.38308	-0.549918				OM, 14 days	-0.329	0.101818	0.0144265	-0.569761	-0.0882392				OM, 14 days	-2.535	1.75932	0.192805	-6.69512	1.62512			OM, 14 days	-0.182	0.173365	0.328693	-0.591943	0.227943
		BMP2, 14 days	-0.116	0.101147	0.289131	-0.355175	0.123175				BMP2, 14 days	-1.9415	0.387623	0.00154995	-2.85808	-1.02492				BMP2, 14 days	-0.0225	0.101818	0.831413	-0.263261	0.218261				BMP2, 14 days	1.365	1.75932	0.463229	-2.79512	5.52512			BMP2, 14 days	0.0275	0.173365	0.878444	-0.382443	0.437443
		BMP4, 14 days	-0.3105	0.101147	0.0180731	-0.549675	-0.0713245				BMP4, 14 days	-1.7665	0.387623	0.00261339	-2.68308	-0.849918				BMP4, 14 days	-0.2045	0.101818	0.0845538	-0.445261	0.0362608				BMP4, 14 days	-0.975	1.75932	0.596699	-5.13512	3.18512			BMP4, 14 days	0.0945	0.173365	0.602616	-0.315443	0.504443
		BMP9, 14 days	-0.0245	0.101147	0.815552	-0.263675	0.214675				BMP9, 14 days	-1.4765	0.387623	0.00663552	-2.39308	-0.559918				BMP9, 14 days	-0.125	0.101818	0.259244	-0.365761	0.115761				BMP9, 14 days	-0.025	1.75932	0.989059	-4.18512	4.13512			BMP9, 14 days	-0.147	0.173365	0.424522	-0.556943	0.262943
		VEGF, 14 days	0.0805	0.101147	0.452248	-0.158675	0.319675				VEGF, 14 days	-0.9265	0.387623	0.0481538	-1.84308	-0.0099184				VEGF, 14 days	0.0455	0.101818	0.668463	-0.195261	0.286261				VEGF, 14 days	0.86	1.75932	0.639907	-3.30012	5.02012			VEGF, 14 days	-0.0505	0.173365	0.77927	-0.460443	0.359443
	BMP9, 14 days	BM, 14 days	0.2141	0.101147	0.0720704	-0.0250755	0.453275			BMP9, 14 days	BM, 14 days	1.424	0.387623	0.00792562	0.507418	2.34058			BMP9, 14 days	BM, 14 days	0.1165	0.101818	0.290154	-0.124261	0.357261			BMP9, 14 days	BM, 14 days	3.755	1.75932	0.0702175	-0.405121	7.91512		BMP9, 14 days	BM, 14 days	0.409	0.173365	0.0504017	-0.00094312	0.818943
		OM, 14 days	-0.1575	0.101147	0.163396	-0.396675	0.0816755				OM, 14 days	0.01	0.387623	0.980138	-0.906582	0.926582				OM, 14 days	-0.204	0.101818	0.0851685	-0.444761	0.0367608				OM, 14 days	-2.51	1.75932	0.196712	-6.67012	1.65012			OM, 14 days	-0.035	0.173365	0.845747	-0.444943	0.374943
		BMP2, 14 days	-0.0915	0.101147	0.395732	-0.330675	0.147675				BMP2, 14 days	-0.465	0.387623	0.26931	-1.38158	0.451582				BMP2, 14 days	0.1025	0.101818	0.347602	-0.138261	0.343261				BMP2, 14 days	1.39	1.75932	0.455408	-2.77012	5.55012			BMP2, 14 days	0.1745	0.173365	0.347671	-0.235443	0.584443
		BMP4, 14 days	-0.286	0.101147	0.0254953	-0.525175	-0.0468245				BMP4, 14 days	-0.29	0.387623	0.478746	-1.20658	0.626582				BMP4, 14 days	-0.0795	0.101818	0.460501	-0.320261	0.161261				BMP4, 14 days	-0.95	1.75932	0.605953	-5.11012	3.21012			BMP4, 14 days	0.2415	0.173365	0.206253	-0.168443	0.651443
		BMP6, 14 days	0.0245	0.101147	0.815552	-0.214675	0.263675				BMP6, 14 days	1.4765	0.387623	0.00663552	0.559918	2.39308				BMP6, 14 days	0.125	0.101818	0.259244	-0.115761	0.365761				BMP6, 14 days	0.025	1.75932	0.989059	-4.13512	4.18512			BMP6, 14 days	0.147	0.173365	0.424522	-0.262943	0.556943
		VEGF, 14 days	0.105	0.101147	0.333751	-0.134175	0.344175				VEGF, 14 days	0.55	0.387623	0.198882	-0.366582	1.46658				VEGF, 14 days	0.1705	0.101818	0.137932	-0.0702608	0.411261				VEGF, 14 days	0.885	1.75932	0.630377	-3.27512	5.04512			VEGF, 14 days	0.0965	0.173365	0.59512	-0.313443	0.506443
	VEGF, 14 days	BM, 14 days	0.1091	0.101147	0.316514	-0.130075	0.348275			VEGF, 14 days	BM, 14 days	0.874	0.387623	0.058783	-0.0425816	1.79058			VEGF, 14 days	BM, 14 days	-0.054	0.101818	0.612265	-0.294761	0.186761			VEGF, 14 days	BM, 14 days	2.87	1.75932	0.146844	-1.29012	7.03012		VEGF, 14 days	BM, 14 days	0.3125	0.173365	0.114456	-0.0974431	0.722443
		OM, 14 days	-0.2625	0.101147	0.0356724	-0.501675	-0.0233245				OM, 14 days	-0.54	0.387623	0.206226	-1.45658	0.376582				OM, 14 days	-0.3745	0.101818	0.00787901	-0.615261	-0.133739				OM, 14 days	-3.395	1.75932	0.0949605	-7.55512	0.765121			OM, 14 days	-0.1315	0.173365	0.472903	-0.541443	0.278443
		BMP2, 14 days	-0.1965	0.101147	0.0931624	-0.435675	0.0426755				BMP2, 14 days	-1.015	0.387623	0.034483	-1.93158	-0.0984184				BMP2, 14 days	-0.068	0.101818	0.525623	-0.308761	0.172761				BMP2, 14 days	0.505	1.75932	0.78239	-3.65512	4.66512			BMP2, 14 days	0.078	0.173365	0.666372	-0.331943	0.487943
		BMP4, 14 days	-0.391	0.101147	0.00616628	-0.630175	-0.151825				BMP4, 14 days	-0.84	0.387623	0.0669072	-1.75658	0.0765816				BMP4, 14 days	-0.25	0.101818	0.0437615	-0.490761	-0.00923925				BMP4, 14 days	-1.835	1.75932	0.331616	-5.99512	2.32512			BMP4, 14 days	0.145	0.173365	0.430561	-0.264943	0.554943
		BMP6, 14 days	-0.0805	0.101147	0.452248	-0.319675	0.158675				BMP6, 14 days	0.9265	0.387623	0.0481538	0.0099184	1.84308				BMP6, 14 days	-0.0455	0.101818	0.668463	-0.286261	0.195261				BMP6, 14 days	-0.86	1.75932	0.639907	-5.02012	3.30012			BMP6, 14 days	0.0505	0.173365	0.77927	-0.359443	0.460443
		BMP9, 14 days	-0.105	0.101147	0.333751	-0.344175	0.134175				BMP9, 14 days	-0.55	0.387623	0.198882	-1.46658	0.366582				BMP9, 14 days	-0.1705	0.101818	0.137932	-0.411261	0.0702608				BMP9, 14 days	-0.885	1.75932	0.630377	-5.04512	3.27512			BMP9, 14 days	-0.0965	0.173365	0.59512	-0.506443	0.313443
Osterix_14	BM, 14 days	OM, 14 days	-0.278	0.183735	0.17403	-0.712463	0.156463		Alkaline_Phosphatase_14	BM, 14 days	OM, 14 days	-2.18	1.25845	0.126827	-5.15577	0.795771		Bone_Sialoprotein_14	BM, 14 days	OM, 14 days	-0.3475	0.106942	0.0140686	-0.600378	-0.0946218		LRP6_14	BM, 14 days	OM, 14 days	-2.3435	0.366487	0.000369212	-3.2101	-1.4769
		BMP2, 14 days	-0.176	0.183735	0.370018	-0.610463	0.258463				BMP2, 14 days	-3.3	1.25845	0.0342961	-6.27577	-0.324229				BMP2, 14 days	-0.064	0.106942	0.568388	-0.316878	0.188878				BMP2, 14 days	-1.0935	0.366487	0.0204067	-1.9601	-0.226895
		BMP4, 14 days	-0.293	0.183735	0.154811	-0.727463	0.141463				BMP4, 14 days	-1.585	1.25845	0.248225	-4.56077	1.39077				BMP4, 14 days	-0.291	0.106942	0.0297185	-0.543878	-0.0381218				BMP4, 14 days	-1.1135	0.366487	0.018892	-1.9801	-0.246895
		BMP6, 14 days	0.0705	0.183735	0.712585	-0.363963	0.504963				BMP6, 14 days	-1.335	1.25845	0.323993	-4.31077	1.64077				BMP6, 14 days	-0.064	0.106942	0.568388	-0.316878	0.188878				BMP6, 14 days	-0.8935	0.366487	0.0448898	-1.7601	-0.0268953
		BMP9, 14 days	-0.2025	0.183735	0.306849	-0.636963	0.231963				BMP9, 14 days	-2.655	1.25845	0.0728173	-5.63077	0.320771				BMP9, 14 days	-0.1715	0.106942	0.152822	-0.424378	0.0813782				BMP9, 14 days	-2.4785	0.366487	0.000261918	-3.3451	-1.6119
		VEGF, 14 days	0.015	0.183735	0.937219	-0.419463	0.449463				VEGF, 14 days	-2.41	1.25845	0.0970343	-5.38577	0.565771				VEGF, 14 days	-0.09	0.106942	0.427836	-0.342878	0.162878				VEGF, 14 days	-0.4035	0.366487	0.307312	-1.2701	0.463105
	OM, 14 days	BM, 14 days	0.278	0.183735	0.17403	-0.156463	0.712463			OM, 14 days	BM, 14 days	2.18	1.25845	0.126827	-0.795771	5.15577			OM, 14 days	BM, 14 days	0.3475	0.106942	0.0140686	0.0946218	0.600378			OM, 14 days	BM, 14 days	2.3435	0.366487	0.000369212	1.4769	3.2101
		BMP2, 14 days	0.102	0.183735	0.596079	-0.332463	0.536463				BMP2, 14 days	-1.12	1.25845	0.403025	-4.09577	1.85577				BMP2, 14 days	0.2835	0.106942	0.0328956	0.0306218	0.536378				BMP2, 14 days	1.25	0.366487	0.0112762	0.383395	2.1166
		BMP4, 14 days	-0.015	0.183735	0.937219	-0.449463	0.419463				BMP4, 14 days	0.595	1.25845	0.650741	-2.38077	3.57077				BMP4, 14 days	0.0565	0.106942	0.613605	-0.196378	0.309378				BMP4, 14 days	1.23	0.366487	0.0121475	0.363395	2.0966
		BMP6, 14 days	0.3485	0.183735	0.0996802	-0.0859635	0.782963				BMP6, 14 days	0.845	1.25845	0.523461	-2.13077	3.82077				BMP6, 14 days	0.2835	0.106942	0.0328956	0.0306218	0.536378				BMP6, 14 days	1.45	0.366487	0.00548631	0.583395	2.3166
		BMP9, 14 days	0.0755	0.183735	0.69342	-0.358963	0.509963				BMP9, 14 days	-0.475	1.25845	0.717025	-3.45077	2.50077				BMP9, 14 days	0.176	0.106942	0.143811	-0.0768782	0.428878				BMP9, 14 days	-0.135	0.366487	0.723491	-1.0016	0.731605
		VEGF, 14 days	0.293	0.183735	0.154811	-0.141463	0.727463				VEGF, 14 days	-0.23	1.25845	0.860164	-3.20577	2.74577				VEGF, 14 days	0.2575	0.106942	0.0469225	0.00462178	0.510378				VEGF, 14 days	1.94	0.366487	0.00113133	1.0734	2.8066
	BMP2, 14 days	BM, 14 days	0.176	0.183735	0.370018	-0.258463	0.610463			BMP2, 14 days	BM, 14 days	3.3	1.25845	0.0342961	0.324229	6.27577			BMP2, 14 days	BM, 14 days	0.064	0.106942	0.568388	-0.188878	0.316878			BMP2, 14 days	BM, 14 days	1.0935	0.366487	0.0204067	0.226895	1.9601
		OM, 14 days	-0.102	0.183735	0.596079	-0.536463	0.332463				OM, 14 days	1.12	1.25845	0.403025	-1.85577	4.09577				OM, 14 days	-0.2835	0.106942	0.0328956	-0.536378	-0.0306218				OM, 14 days	-1.25	0.366487	0.0112762	-2.1166	-0.383395
		BMP4, 14 days	-0.117	0.183735	0.544517	-0.551463	0.317463				BMP4, 14 days	1.715	1.25845	0.215167	-1.26077	4.69077				BMP4, 14 days	-0.227	0.106942	0.0714423	-0.479878	0.0258782				BMP4, 14 days	-0.02	0.366487	0.958004	-0.886605	0.846605
		BMP6, 14 days	0.2465	0.183735	0.221611	-0.187963	0.680963				BMP6, 14 days	1.965	1.25845	0.16239	-1.01077	4.94077				BMP6, 14 days	0	0.106942	1	-0.252878	0.252878				BMP6, 14 days	0.2	0.366487	0.602206	-0.666605	1.0666
		BMP9, 14 days	-0.0265	0.183735	0.889384	-0.460963	0.407963				BMP9, 14 days	0.645	1.25845	0.62405	-2.33077	3.62077				BMP9, 14 days	-0.1075	0.106942	0.348269	-0.360378	0.145378				BMP9, 14 days	-1.385	0.366487	0.00690019	-2.2516	-0.518395
		VEGF, 14 days	0.191	0.183735	0.333121	-0.243463	0.625463				VEGF, 14 days	0.89	1.25845	0.50229	-2.08577	3.86577				VEGF, 14 days	-0.026	0.106942	0.814882	-0.278878	0.226878				VEGF, 14 days	0.69	0.366487	0.101755	-0.176605	1.5566
	BMP4, 14 days	BM, 14 days	0.293	0.183735	0.154811	-0.141463	0.727463			BMP4, 14 days	BM, 14 days	1.585	1.25845	0.248225	-1.39077	4.56077			BMP4, 14 days	BM, 14 days	0.291	0.106942	0.0297185	0.0381218	0.543878			BMP4, 14 days	BM, 14 days	1.1135	0.366487	0.018892	0.246895	1.9801
		OM, 14 days	0.015	0.183735	0.937219	-0.419463	0.449463				OM, 14 days	-0.595	1.25845	0.650741	-3.57077	2.38077				OM, 14 days	-0.0565	0.106942	0.613605	-0.309378	0.196378				OM, 14 days	-1.23	0.366487	0.0121475	-2.0966	-0.363395
		BMP2, 14 days	0.117	0.183735	0.544517	-0.317463	0.551463				BMP2, 14 days	-1.715	1.25845	0.215167	-4.69077	1.26077				BMP2, 14 days	0.227	0.106942	0.0714423	-0.0258782	0.479878				BMP2, 14 days	0.02	0.366487	0.958004	-0.846605	0.886605
		BMP6, 14 days	0.3635	0.183735	0.0883905	-0.0709635	0.797963				BMP6, 14 days	0.25	1.25845	0.848178	-2.72577	3.22577				BMP6, 14 days	0.227	0.106942	0.0714423	-0.0258782	0.479878				BMP6, 14 days	0.22	0.366487	0.567228	-0.646605	1.0866
		BMP9, 14 days	0.0905	0.183735	0.637397	-0.343963	0.524963				BMP9, 14 days	-1.07	1.25845	0.423312	-4.04577	1.90577				BMP9, 14 days	0.1195	0.106942	0.300692	-0.133378	0.372378				BMP9, 14 days	-1.365	0.366487	0.00741162	-2.2316	-0.498395
		VEGF, 14 days	0.308	0.183735	0.137578	-0.126463	0.742463				VEGF, 14 days	-0.825	1.25845	0.533049	-3.80077	2.15077				VEGF, 14 days	0.201	0.106942	0.102238	-0.0518782	0.453878				VEGF, 14 days	0.71	0.366487	0.093906	-0.156605	1.5766
	BMP6, 14 days	BM, 14 days	-0.0705	0.183735	0.712585	-0.504963	0.363963			BMP6, 14 days	BM, 14 days	1.335	1.25845	0.323993	-1.64077	4.31077			BMP6, 14 days	BM, 14 days	0.064	0.106942	0.568388	-0.188878	0.316878			BMP6, 14 days	BM, 14 days	0.8935	0.366487	0.0448898	0.0268953	1.7601
		OM, 14 days	-0.3485	0.183735	0.0996802	-0.782963	0.0859635				OM, 14 days	-0.845	1.25845	0.523461	-3.82077	2.13077				OM, 14 days	-0.2835	0.106942	0.0328956	-0.536378	-0.0306218				OM, 14 days	-1.45	0.366487	0.00548631	-2.3166	-0.583395
		BMP2, 14 days	-0.2465	0.183735	0.221611	-0.680963	0.187963				BMP2, 14 days	-1.965	1.25845	0.16239	-4.94077	1.01077				BMP2, 14 days	0	0.106942	1	-0.252878	0.252878				BMP2, 14 days	-0.2	0.366487	0.602206	-1.0666	0.666605
		BMP4, 14 days	-0.3635	0.183735	0.0883905	-0.797963	0.0709635				BMP4, 14 days	-0.25	1.25845	0.848178	-3.22577	2.72577				BMP4, 14 days	-0.227	0.106942	0.0714423	-0.479878	0.0258782				BMP4, 14 days	-0.22	0.366487	0.567228	-1.0866	0.646605
		BMP9, 14 days	-0.273	0.183735	0.180908	-0.707463	0.161463				BMP9, 14 days	-1.32	1.25845	0.32908	-4.29577	1.65577				BMP9, 14 days	-0.1075	0.106942	0.348269	-0.360378	0.145378				BMP9, 14 days	-1.585	0.366487	0.00345961	-2.4516	-0.718395
		VEGF, 14 days	-0.0555	0.183735	0.771379	-0.489963	0.378963				VEGF, 14 days	-1.075	1.25845	0.42125	-4.05077	1.90077				VEGF, 14 days	-0.026	0.106942	0.814882	-0.278878	0.226878				VEGF, 14 days	0.49	0.366487	0.223031	-0.376605	1.3566
	BMP9, 14 days	BM, 14 days	0.2025	0.183735	0.306849	-0.231963	0.636963			BMP9, 14 days	BM, 14 days	2.655	1.25845	0.0728173	-0.320771	5.63077			BMP9, 14 days	BM, 14 days	0.1715	0.106942	0.152822	-0.0813782	0.424378			BMP9, 14 days	BM, 14 days	2.4785	0.366487	0.000261918	1.6119	3.3451
		OM, 14 days	-0.0755	0.183735	0.69342	-0.509963	0.358963				OM, 14 days	0.475	1.25845	0.717025	-2.50077	3.45077				OM, 14 days	-0.176	0.106942	0.143811	-0.428878	0.0768782				OM, 14 days	0.135	0.366487	0.723491	-0.731605	1.0016
		BMP2, 14 days	0.0265	0.183735	0.889384	-0.407963	0.460963				BMP2, 14 days	-0.645	1.25845	0.62405	-3.62077	2.33077				BMP2, 14 days	0.1075	0.106942	0.348269	-0.145378	0.360378				BMP2, 14 days	1.385	0.366487	0.00690019	0.518395	2.2516
		BMP4, 14 days	-0.0905	0.183735	0.637397	-0.524963	0.343963				BMP4, 14 days	1.07	1.25845	0.423312	-1.90577	4.04577				BMP4, 14 days	-0.1195	0.106942	0.300692	-0.372378	0.133378				BMP4, 14 days	1.365	0.366487	0.00741162	0.498395	2.2316
		BMP6, 14 days	0.273	0.183735	0.180908	-0.161463	0.707463				BMP6, 14 days	1.32	1.25845	0.32908	-1.65577	4.29577				BMP6, 14 days	0.1075	0.106942	0.348269	-0.145378	0.360378				BMP6, 14 days	1.585	0.366487	0.00345961	0.718395	2.4516
		VEGF, 14 days	0.2175	0.183735	0.275139	-0.216963	0.651963				VEGF, 14 days	0.245	1.25845	0.851171	-2.73077	3.22077				VEGF, 14 days	0.0815	0.106942	0.470897	-0.171378	0.334378				VEGF, 14 days	2.075	0.366487	0.000764992	1.2084	2.9416
	VEGF, 14 days	BM, 14 days	-0.015	0.183735	0.937219	-0.449463	0.419463			VEGF, 14 days	BM, 14 days	2.41	1.25845	0.0970343	-0.565771	5.38577			VEGF, 14 days	BM, 14 days	0.09	0.106942	0.427836	-0.162878	0.342878			VEGF, 14 days	BM, 14 days	0.4035	0.366487	0.307312	-0.463105	1.2701
		OM, 14 days	-0.293	0.183735	0.154811	-0.727463	0.141463				OM, 14 days	0.23	1.25845	0.860164	-2.74577	3.20577				OM, 14 days	-0.2575	0.106942	0.0469225	-0.510378	-0.00462178				OM, 14 days	-1.94	0.366487	0.00113133	-2.8066	-1.0734
		BMP2, 14 days	-0.191	0.183735	0.333121	-0.625463	0.243463				BMP2, 14 days	-0.89	1.25845	0.50229	-3.86577	2.08577				BMP2, 14 days	0.026	0.106942	0.814882	-0.226878	0.278878				BMP2, 14 days	-0.69	0.366487	0.101755	-1.5566	0.176605
		BMP4, 14 days	-0.308	0.183735	0.137578	-0.742463	0.126463				BMP4, 14 days	0.825	1.25845	0.533049	-2.15077	3.80077				BMP4, 14 days	-0.201	0.106942	0.102238	-0.453878	0.0518782				BMP4, 14 days	-0.71	0.366487	0.093906	-1.5766	0.156605
		BMP6, 14 days	0.0555	0.183735	0.771379	-0.378963	0.489963				BMP6, 14 days	1.075	1.25845	0.42125	-1.90077	4.05077				BMP6, 14 days	0.026	0.106942	0.814882	-0.226878	0.278878				BMP6, 14 days	-0.49	0.366487	0.223031	-1.3566	0.376605
		BMP9, 14 days	-0.2175	0.183735	0.275139	-0.651963	0.216963				BMP9, 14 days	-0.245	1.25845	0.851171	-3.22077	2.73077				BMP9, 14 days	-0.0815	0.106942	0.470897	-0.334378	0.171378				BMP9, 14 days	-2.075	0.366487	0.000764992	-2.9416	-1.2084

## Sheet: Day 21
Multiple Comparisons									Multiple Comparisons									Multiple Comparisons									Multiple Comparisons									Multiple Comparisons
LSD									LSD									LSD									LSD									DKK1_21 LSD
Dependent Variable	(I) Day_21	(J) Day_21	Mean Difference (I-J)	Std. Error	Sig.	95% Confidence Interval			Dependent Variable	(I) Day_21	(J) Day_21	Mean Difference (I-J)	Std. Error	Sig.	95% Confidence Interval			Dependent Variable	(I) Day_21	(J) Day_21	Mean Difference (I-J)	Std. Error	Sig.	95% Confidence Interval			Dependent Variable	(I) Day_21	(J) Day_21	Mean Difference (I-J)	Std. Error	Sig.	95% Confidence Interval			(I) Day_21	(J) Day_21	Mean Difference (I-J)	Std. Error	Sig.	95% Confidence Interval
						Lower Bound	Upper Bound								Lower Bound	Upper Bound								Lower Bound	Upper Bound								Lower Bound	Upper Bound							Lower Bound	Upper Bound
Runx2_21	BM, 21 days	OM, 21 days	-0.2705	0.150425	0.115181	-0.626198	0.0851983		B_Catenin_21	BM, 21 days	OM, 21 days	-3.365	1.03486	0.0140251	-5.81205	-0.917953		Osteocalcin_21	BM, 21 days	OM, 21 days	-0.1535	0.0955634	0.152251	-0.379471	0.0724715		Collagen_1_21	BM, 21 days	OM, 21 days	-8.105	1.70427	0.00206976	-12.135	-4.07504		BM, 21 days	OM, 21 days	-1.6925	0.434347	0.00592435	-2.71957	-0.665433
		BMP2, 21 days	-0.445	0.150425	0.0211564	-0.800698	-0.0893017				BMP2, 21 days	-0.92	1.03486	0.403511	-3.36705	1.52705				BMP2, 21 days	-0.0725	0.0955634	0.472823	-0.298471	0.153471				BMP2, 21 days	-1.385	1.70427	0.443167	-5.41496	2.64496			BMP2, 21 days	-1.0425	0.434347	0.0474553	-2.06957	-0.015433
		BMP4, 21 days	-0.426	0.150425	0.0253342	-0.781698	-0.0703017				BMP4, 21 days	-1.16	1.03486	0.299296	-3.60705	1.28705				BMP4, 21 days	0.151	0.0955634	0.158095	-0.0749715	0.376971				BMP4, 21 days	-0.155	1.70427	0.930082	-4.18496	3.87496			BMP4, 21 days	-0.4385	0.434347	0.346321	-1.46557	0.588567
		BMP6, 21 days	-0.0785	0.150425	0.617872	-0.434198	0.277198				BMP6, 21 days	-1.135	1.03486	0.309033	-3.58205	1.31205				BMP6, 21 days	0.1395	0.0955634	0.187728	-0.0864715	0.365471				BMP6, 21 days	-0.755	1.70427	0.671129	-4.78496	3.27496			BMP6, 21 days	-0.375	0.434347	0.416535	-1.40207	0.652067
		BMP9, 21 days	-0.283	0.150425	0.101965	-0.638698	0.0726983				BMP9, 21 days	-1.88	1.03486	0.112113	-4.32705	0.567047				BMP9, 21 days	0.0905	0.0955634	0.375167	-0.135471	0.316471				BMP9, 21 days	-1.72	1.70427	0.34647	-5.74996	2.30996			BMP9, 21 days	-0.637	0.434347	0.185925	-1.66407	0.390067
		VEGF, 21 days	0.0565	0.150425	0.718335	-0.299198	0.412198				VEGF, 21 days	0.5	1.03486	0.643728	-1.94705	2.94705				VEGF, 21 days	0.2655	0.0955634	0.0273667	0.0395285	0.491471				VEGF, 21 days	1.76	1.70427	0.336098	-2.26996	5.78996			VEGF, 21 days	-0.064	0.434347	0.887012	-1.09107	0.963067
	OM, 21 days	BM, 21 days	0.2705	0.150425	0.115181	-0.0851983	0.626198			OM, 21 days	BM, 21 days	3.365	1.03486	0.0140251	0.917953	5.81205			OM, 21 days	BM, 21 days	0.1535	0.0955634	0.152251	-0.0724715	0.379471			OM, 21 days	BM, 21 days	8.105	1.70427	0.00206976	4.07504	12.135		OM, 21 days	BM, 21 days	1.6925	0.434347	0.00592435	0.665433	2.71957
		BMP2, 21 days	-0.1745	0.150425	0.284061	-0.530198	0.181198				BMP2, 21 days	2.445	1.03486	0.0501457	-0.00204746	4.89205				BMP2, 21 days	0.081	0.0955634	0.424687	-0.144971	0.306971				BMP2, 21 days	6.72	1.70427	0.00558157	2.69004	10.75			BMP2, 21 days	0.65	0.434347	0.178184	-0.377067	1.67707
		BMP4, 21 days	-0.1555	0.150425	0.335645	-0.511198	0.200198				BMP4, 21 days	2.205	1.03486	0.0705941	-0.242047	4.65205				BMP4, 21 days	0.3045	0.0955634	0.015354	0.0785285	0.530471				BMP4, 21 days	7.95	1.70427	0.00230162	3.92004	11.98			BMP4, 21 days	1.254	0.434347	0.0234132	0.226933	2.28107
		BMP6, 21 days	0.192	0.150425	0.242532	-0.163698	0.547698				BMP6, 21 days	2.23	1.03486	0.0681202	-0.217047	4.67705				BMP6, 21 days	0.293	0.0955634	0.0181687	0.0670285	0.518971				BMP6, 21 days	7.35	1.70427	0.00351147	3.32004	11.38			BMP6, 21 days	1.3175	0.434347	0.0190261	0.290433	2.34457
		BMP9, 21 days	-0.0125	0.150425	0.9361	-0.368198	0.343198				BMP9, 21 days	1.485	1.03486	0.194424	-0.962047	3.93205				BMP9, 21 days	0.244	0.0955634	0.0379217	0.0180285	0.469971				BMP9, 21 days	6.385	1.70427	0.00720137	2.35504	10.415			BMP9, 21 days	1.0555	0.434347	0.0454148	0.028433	2.08257
		VEGF, 21 days	0.327	0.150425	0.0662402	-0.0286983	0.682698				VEGF, 21 days	3.865	1.03486	0.00731234	1.41795	6.31205				VEGF, 21 days	0.419	0.0955634	0.00321672	0.193029	0.644971				VEGF, 21 days	9.865	1.70427	0.000671453	5.83504	13.895			VEGF, 21 days	1.6285	0.434347	0.00717466	0.601433	2.65557
	BMP2, 21 days	BM, 21 days	0.445	0.150425	0.0211564	0.0893017	0.800698			BMP2, 21 days	BM, 21 days	0.92	1.03486	0.403511	-1.52705	3.36705			BMP2, 21 days	BM, 21 days	0.0725	0.0955634	0.472823	-0.153471	0.298471			BMP2, 21 days	BM, 21 days	1.385	1.70427	0.443167	-2.64496	5.41496		BMP2, 21 days	BM, 21 days	1.0425	0.434347	0.0474553	0.015433	2.06957
		OM, 21 days	0.1745	0.150425	0.284061	-0.181198	0.530198				OM, 21 days	-2.445	1.03486	0.0501457	-4.89205	0.00204746				OM, 21 days	-0.081	0.0955634	0.424687	-0.306971	0.144971				OM, 21 days	-6.72	1.70427	0.00558157	-10.75	-2.69004			OM, 21 days	-0.65	0.434347	0.178184	-1.67707	0.377067
		BMP4, 21 days	0.019	0.150425	0.903039	-0.336698	0.374698				BMP4, 21 days	-0.24	1.03486	0.823237	-2.68705	2.20705				BMP4, 21 days	0.2235	0.0955634	0.0519395	-0.00247146	0.449471				BMP4, 21 days	1.23	1.70427	0.493865	-2.79996	5.25996			BMP4, 21 days	0.604	0.434347	0.206955	-0.423067	1.63107
		BMP6, 21 days	0.3665	0.150425	0.0449939	0.0108017	0.722198				BMP6, 21 days	-0.215	1.03486	0.841333	-2.66205	2.23205				BMP6, 21 days	0.212	0.0955634	0.0620214	-0.0139715	0.437971				BMP6, 21 days	0.63	1.70427	0.722566	-3.39996	4.65996			BMP6, 21 days	0.6675	0.434347	0.168227	-0.359567	1.69457
		BMP9, 21 days	0.162	0.150425	0.317212	-0.193698	0.517698				BMP9, 21 days	-0.96	1.03486	0.384452	-3.40705	1.48705				BMP9, 21 days	0.163	0.0955634	0.131837	-0.0629715	0.388971				BMP9, 21 days	-0.335	1.70427	0.849753	-4.36496	3.69496			BMP9, 21 days	0.4055	0.434347	0.381593	-0.621567	1.43257
		VEGF, 21 days	0.5015	0.150425	0.0125241	0.145802	0.857198				VEGF, 21 days	1.42	1.03486	0.212364	-1.02705	3.86705				VEGF, 21 days	0.338	0.0955634	0.00950907	0.112029	0.563971				VEGF, 21 days	3.145	1.70427	0.107496	-0.884958	7.17496			VEGF, 21 days	0.9785	0.434347	0.0589534	-0.048567	2.00557
	BMP4, 21 days	BM, 21 days	0.426	0.150425	0.0253342	0.0703017	0.781698			BMP4, 21 days	BM, 21 days	1.16	1.03486	0.299296	-1.28705	3.60705			BMP4, 21 days	BM, 21 days	-0.151	0.0955634	0.158095	-0.376971	0.0749715			BMP4, 21 days	BM, 21 days	0.155	1.70427	0.930082	-3.87496	4.18496		BMP4, 21 days	BM, 21 days	0.4385	0.434347	0.346321	-0.588567	1.46557
		OM, 21 days	0.1555	0.150425	0.335645	-0.200198	0.511198				OM, 21 days	-2.205	1.03486	0.0705941	-4.65205	0.242047				OM, 21 days	-0.3045	0.0955634	0.015354	-0.530471	-0.0785285				OM, 21 days	-7.95	1.70427	0.00230162	-11.98	-3.92004			OM, 21 days	-1.254	0.434347	0.0234132	-2.28107	-0.226933
		BMP2, 21 days	-0.019	0.150425	0.903039	-0.374698	0.336698				BMP2, 21 days	0.24	1.03486	0.823237	-2.20705	2.68705				BMP2, 21 days	-0.2235	0.0955634	0.0519395	-0.449471	0.00247146				BMP2, 21 days	-1.23	1.70427	0.493865	-5.25996	2.79996			BMP2, 21 days	-0.604	0.434347	0.206955	-1.63107	0.423067
		BMP6, 21 days	0.3475	0.150425	0.054177	-0.00819831	0.703198				BMP6, 21 days	0.025	1.03486	0.981401	-2.42205	2.47205				BMP6, 21 days	-0.0115	0.0955634	0.907596	-0.237471	0.214471				BMP6, 21 days	-0.6	1.70427	0.735156	-4.62996	3.42996			BMP6, 21 days	0.0635	0.434347	0.887887	-0.963567	1.09057
		BMP9, 21 days	0.143	0.150425	0.373447	-0.212698	0.498698				BMP9, 21 days	-0.72	1.03486	0.509019	-3.16705	1.72705				BMP9, 21 days	-0.0605	0.0955634	0.546794	-0.286471	0.165471				BMP9, 21 days	-1.565	1.70427	0.389016	-5.59496	2.46496			BMP9, 21 days	-0.1985	0.434347	0.66151	-1.22557	0.828567
		VEGF, 21 days	0.4825	0.150425	0.014908	0.126802	0.838198				VEGF, 21 days	1.66	1.03486	0.15273	-0.787047	4.10705				VEGF, 21 days	0.1145	0.0955634	0.269844	-0.111471	0.340471				VEGF, 21 days	1.915	1.70427	0.298215	-2.11496	5.94496			VEGF, 21 days	0.3745	0.434347	0.417126	-0.652567	1.40157
	BMP6, 21 days	BM, 21 days	0.0785	0.150425	0.617872	-0.277198	0.434198			BMP6, 21 days	BM, 21 days	1.135	1.03486	0.309033	-1.31205	3.58205			BMP6, 21 days	BM, 21 days	-0.1395	0.0955634	0.187728	-0.365471	0.0864715			BMP6, 21 days	BM, 21 days	0.755	1.70427	0.671129	-3.27496	4.78496		BMP6, 21 days	BM, 21 days	0.375	0.434347	0.416535	-0.652067	1.40207
		OM, 21 days	-0.192	0.150425	0.242532	-0.547698	0.163698				OM, 21 days	-2.23	1.03486	0.0681202	-4.67705	0.217047				OM, 21 days	-0.293	0.0955634	0.0181687	-0.518971	-0.0670285				OM, 21 days	-7.35	1.70427	0.00351147	-11.38	-3.32004			OM, 21 days	-1.3175	0.434347	0.0190261	-2.34457	-0.290433
		BMP2, 21 days	-0.3665	0.150425	0.0449939	-0.722198	-0.0108017				BMP2, 21 days	0.215	1.03486	0.841333	-2.23205	2.66205				BMP2, 21 days	-0.212	0.0955634	0.0620214	-0.437971	0.0139715				BMP2, 21 days	-0.63	1.70427	0.722566	-4.65996	3.39996			BMP2, 21 days	-0.6675	0.434347	0.168227	-1.69457	0.359567
		BMP4, 21 days	-0.3475	0.150425	0.054177	-0.703198	0.00819831				BMP4, 21 days	-0.025	1.03486	0.981401	-2.47205	2.42205				BMP4, 21 days	0.0115	0.0955634	0.907596	-0.214471	0.237471				BMP4, 21 days	0.6	1.70427	0.735156	-3.42996	4.62996			BMP4, 21 days	-0.0635	0.434347	0.887887	-1.09057	0.963567
		BMP9, 21 days	-0.2045	0.150425	0.216161	-0.560198	0.151198				BMP9, 21 days	-0.745	1.03486	0.494912	-3.19205	1.70205				BMP9, 21 days	-0.049	0.0955634	0.623907	-0.274971	0.176971				BMP9, 21 days	-0.965	1.70427	0.588925	-4.99496	3.06496			BMP9, 21 days	-0.262	0.434347	0.565397	-1.28907	0.765067
		VEGF, 21 days	0.135	0.150425	0.399288	-0.220698	0.490698				VEGF, 21 days	1.635	1.03486	0.158134	-0.812047	4.08205				VEGF, 21 days	0.126	0.0955634	0.228837	-0.0999715	0.351971				VEGF, 21 days	2.515	1.70427	0.183531	-1.51496	6.54496			VEGF, 21 days	0.311	0.434347	0.497165	-0.716067	1.33807
	BMP9, 21 days	BM, 21 days	0.283	0.150425	0.101965	-0.0726983	0.638698			BMP9, 21 days	BM, 21 days	1.88	1.03486	0.112113	-0.567047	4.32705			BMP9, 21 days	BM, 21 days	-0.0905	0.0955634	0.375167	-0.316471	0.135471			BMP9, 21 days	BM, 21 days	1.72	1.70427	0.34647	-2.30996	5.74996		BMP9, 21 days	BM, 21 days	0.637	0.434347	0.185925	-0.390067	1.66407
		OM, 21 days	0.0125	0.150425	0.9361	-0.343198	0.368198				OM, 21 days	-1.485	1.03486	0.194424	-3.93205	0.962047				OM, 21 days	-0.244	0.0955634	0.0379217	-0.469971	-0.0180285				OM, 21 days	-6.385	1.70427	0.00720137	-10.415	-2.35504			OM, 21 days	-1.0555	0.434347	0.0454148	-2.08257	-0.028433
		BMP2, 21 days	-0.162	0.150425	0.317212	-0.517698	0.193698				BMP2, 21 days	0.96	1.03486	0.384452	-1.48705	3.40705				BMP2, 21 days	-0.163	0.0955634	0.131837	-0.388971	0.0629715				BMP2, 21 days	0.335	1.70427	0.849753	-3.69496	4.36496			BMP2, 21 days	-0.4055	0.434347	0.381593	-1.43257	0.621567
		BMP4, 21 days	-0.143	0.150425	0.373447	-0.498698	0.212698				BMP4, 21 days	0.72	1.03486	0.509019	-1.72705	3.16705				BMP4, 21 days	0.0605	0.0955634	0.546794	-0.165471	0.286471				BMP4, 21 days	1.565	1.70427	0.389016	-2.46496	5.59496			BMP4, 21 days	0.1985	0.434347	0.66151	-0.828567	1.22557
		BMP6, 21 days	0.2045	0.150425	0.216161	-0.151198	0.560198				BMP6, 21 days	0.745	1.03486	0.494912	-1.70205	3.19205				BMP6, 21 days	0.049	0.0955634	0.623907	-0.176971	0.274971				BMP6, 21 days	0.965	1.70427	0.588925	-3.06496	4.99496			BMP6, 21 days	0.262	0.434347	0.565397	-0.765067	1.28907
		VEGF, 21 days	0.3395	0.150425	0.0585952	-0.0161983	0.695198				VEGF, 21 days	2.38	1.03486	0.0550045	-0.0670475	4.82705				VEGF, 21 days	0.175	0.0955634	0.109745	-0.0509715	0.400971				VEGF, 21 days	3.48	1.70427	0.0804833	-0.549958	7.50996			VEGF, 21 days	0.573	0.434347	0.228608	-0.454067	1.60007
	VEGF, 21 days	BM, 21 days	-0.0565	0.150425	0.718335	-0.412198	0.299198			VEGF, 21 days	BM, 21 days	-0.5	1.03486	0.643728	-2.94705	1.94705			VEGF, 21 days	BM, 21 days	-0.2655	0.0955634	0.0273667	-0.491471	-0.0395285			VEGF, 21 days	BM, 21 days	-1.76	1.70427	0.336098	-5.78996	2.26996		VEGF, 21 days	BM, 21 days	0.064	0.434347	0.887012	-0.963067	1.09107
		OM, 21 days	-0.327	0.150425	0.0662402	-0.682698	0.0286983				OM, 21 days	-3.865	1.03486	0.00731234	-6.31205	-1.41795				OM, 21 days	-0.419	0.0955634	0.00321672	-0.644971	-0.193029				OM, 21 days	-9.865	1.70427	0.000671453	-13.895	-5.83504			OM, 21 days	-1.6285	0.434347	0.00717466	-2.65557	-0.601433
		BMP2, 21 days	-0.5015	0.150425	0.0125241	-0.857198	-0.145802				BMP2, 21 days	-1.42	1.03486	0.212364	-3.86705	1.02705				BMP2, 21 days	-0.338	0.0955634	0.00950907	-0.563971	-0.112029				BMP2, 21 days	-3.145	1.70427	0.107496	-7.17496	0.884958			BMP2, 21 days	-0.9785	0.434347	0.0589534	-2.00557	0.048567
		BMP4, 21 days	-0.4825	0.150425	0.014908	-0.838198	-0.126802				BMP4, 21 days	-1.66	1.03486	0.15273	-4.10705	0.787047				BMP4, 21 days	-0.1145	0.0955634	0.269844	-0.340471	0.111471				BMP4, 21 days	-1.915	1.70427	0.298215	-5.94496	2.11496			BMP4, 21 days	-0.3745	0.434347	0.417126	-1.40157	0.652567
		BMP6, 21 days	-0.135	0.150425	0.399288	-0.490698	0.220698				BMP6, 21 days	-1.635	1.03486	0.158134	-4.08205	0.812047				BMP6, 21 days	-0.126	0.0955634	0.228837	-0.351971	0.0999715				BMP6, 21 days	-2.515	1.70427	0.183531	-6.54496	1.51496			BMP6, 21 days	-0.311	0.434347	0.497165	-1.33807	0.716067
		BMP9, 21 days	-0.3395	0.150425	0.0585952	-0.695198	0.0161983				BMP9, 21 days	-2.38	1.03486	0.0550045	-4.82705	0.0670475				BMP9, 21 days	-0.175	0.0955634	0.109745	-0.400971	0.0509715				BMP9, 21 days	-3.48	1.70427	0.0804833	-7.50996	0.549958			BMP9, 21 days	-0.573	0.434347	0.228608	-1.60007	0.454067
Osterix_21	BM, 21 days	OM, 21 days	-1.5335	0.327528	0.00225544	-2.30798	-0.759018		Alkaline_Phosphatase_21	BM, 21 days	OM, 21 days	-3.93	1.74884	0.0594426	-8.06535	0.205346		Bone_Sialoprotein_21	BM, 21 days	OM, 21 days	-0.239	0.110291	0.0669143	-0.499798	0.0217979		LRP6_21	BM, 21 days	OM, 21 days	-1.46	0.450492	0.0142353	-2.52524	-0.394756
		BMP2, 21 days	-0.5655	0.327528	0.127888	-1.33998	0.208982				BMP2, 21 days	-3.14	1.74884	0.115647	-7.27535	0.995346				BMP2, 21 days	-0.2345	0.110291	0.0710696	-0.495298	0.0262979				BMP2, 21 days	-0.425	0.450492	0.376883	-1.49024	0.640244
		BMP4, 21 days	-0.3425	0.327528	0.330455	-1.11698	0.431982				BMP4, 21 days	-3.19	1.74884	0.110905	-7.32535	0.945346				BMP4, 21 days	0.0455	0.110291	0.692283	-0.215298	0.306298				BMP4, 21 days	-0.465	0.450492	0.336314	-1.53024	0.600244
		BMP6, 21 days	-0.04	0.327528	0.906231	-0.814482	0.734482				BMP6, 21 days	-2.315	1.74884	0.227182	-6.45035	1.82035				BMP6, 21 days	0.0355	0.110291	0.756947	-0.225298	0.296298				BMP6, 21 days	-1.21	0.450492	0.0312685	-2.27524	-0.144756
		BMP9, 21 days	-0.263	0.327528	0.448386	-1.03748	0.511482				BMP9, 21 days	-2.08	1.74884	0.273072	-6.21535	2.05535				BMP9, 21 days	-0.211	0.110291	0.097311	-0.471798	0.0497979				BMP9, 21 days	-1.31	0.450492	0.0227274	-2.37524	-0.244756
		VEGF, 21 days	-0.033	0.327528	0.92257	-0.807482	0.741482				VEGF, 21 days	0.875	1.74884	0.632185	-3.26035	5.01035				VEGF, 21 days	0.173	0.110291	0.160736	-0.0877979	0.433798				VEGF, 21 days	0.3875	0.450492	0.418178	-0.677744	1.45274
	OM, 21 days	BM, 21 days	1.5335	0.327528	0.00225544	0.759018	2.30798			OM, 21 days	BM, 21 days	3.93	1.74884	0.0594426	-0.205346	8.06535			OM, 21 days	BM, 21 days	0.239	0.110291	0.0669143	-0.0217979	0.499798			OM, 21 days	BM, 21 days	1.46	0.450492	0.0142353	0.394756	2.52524
		BMP2, 21 days	0.968	0.327528	0.0212413	0.193518	1.74248				BMP2, 21 days	0.79	1.74884	0.665129	-3.34535	4.92535				BMP2, 21 days	0.0045	0.110291	0.968594	-0.256298	0.265298				BMP2, 21 days	1.035	0.450492	0.055195	-0.030244	2.10024
		BMP4, 21 days	1.191	0.327528	0.0083276	0.416518	1.96548				BMP4, 21 days	0.74	1.74884	0.684891	-3.39535	4.87535				BMP4, 21 days	0.2845	0.110291	0.0364974	0.0237021	0.545298				BMP4, 21 days	0.995	0.450492	0.0629181	-0.070244	2.06024
		BMP6, 21 days	1.4935	0.327528	0.00260519	0.719018	2.26798				BMP6, 21 days	1.615	1.74884	0.386487	-2.52035	5.75035				BMP6, 21 days	0.2745	0.110291	0.0416661	0.0137021	0.535298				BMP6, 21 days	0.25	0.450492	0.596208	-0.815244	1.31524
		BMP9, 21 days	1.2705	0.327528	0.00606039	0.496018	2.04498				BMP9, 21 days	1.85	1.74884	0.325259	-2.28535	5.98535				BMP9, 21 days	0.028	0.110291	0.806889	-0.232798	0.288798				BMP9, 21 days	0.15	0.450492	0.748908	-0.915244	1.21524
		VEGF, 21 days	1.5005	0.327528	0.00253989	0.726018	2.27498				VEGF, 21 days	4.805	1.74884	0.0286054	0.669654	8.94035				VEGF, 21 days	0.412	0.110291	0.00730525	0.151202	0.672798				VEGF, 21 days	1.8475	0.450492	0.00456687	0.782256	2.91274
	BMP2, 21 days	BM, 21 days	0.5655	0.327528	0.127888	-0.208982	1.33998			BMP2, 21 days	BM, 21 days	3.14	1.74884	0.115647	-0.995346	7.27535			BMP2, 21 days	BM, 21 days	0.2345	0.110291	0.0710696	-0.0262979	0.495298			BMP2, 21 days	BM, 21 days	0.425	0.450492	0.376883	-0.640244	1.49024
		OM, 21 days	-0.968	0.327528	0.0212413	-1.74248	-0.193518				OM, 21 days	-0.79	1.74884	0.665129	-4.92535	3.34535				OM, 21 days	-0.0045	0.110291	0.968594	-0.265298	0.256298				OM, 21 days	-1.035	0.450492	0.055195	-2.10024	0.030244
		BMP4, 21 days	0.223	0.327528	0.517843	-0.551482	0.997482				BMP4, 21 days	-0.05	1.74884	0.977989	-4.18535	4.08535				BMP4, 21 days	0.28	0.110291	0.038736	0.0192021	0.540798				BMP4, 21 days	-0.04	0.450492	0.931734	-1.10524	1.02524
		BMP6, 21 days	0.5255	0.327528	0.152652	-0.248982	1.29998				BMP6, 21 days	0.825	1.74884	0.651462	-3.31035	4.96035				BMP6, 21 days	0.27	0.110291	0.044233	0.00920205	0.530798				BMP6, 21 days	-0.785	0.450492	0.124945	-1.85024	0.280244
		BMP9, 21 days	0.3025	0.327528	0.386432	-0.471982	1.07698				BMP9, 21 days	1.06	1.74884	0.563568	-3.07535	5.19535				BMP9, 21 days	0.0235	0.110291	0.837343	-0.237298	0.284298				BMP9, 21 days	-0.885	0.450492	0.0902169	-1.95024	0.180244
		VEGF, 21 days	0.5325	0.327528	0.148016	-0.241982	1.30698				VEGF, 21 days	4.015	1.74884	0.0553317	-0.120346	8.15035				VEGF, 21 days	0.4075	0.110291	0.00770811	0.146702	0.668298				VEGF, 21 days	0.8125	0.450492	0.114283	-0.252744	1.87774
	BMP4, 21 days	BM, 21 days	0.3425	0.327528	0.330455	-0.431982	1.11698			BMP4, 21 days	BM, 21 days	3.19	1.74884	0.110905	-0.945346	7.32535			BMP4, 21 days	BM, 21 days	-0.0455	0.110291	0.692283	-0.306298	0.215298			BMP4, 21 days	BM, 21 days	0.465	0.450492	0.336314	-0.600244	1.53024
		OM, 21 days	-1.191	0.327528	0.0083276	-1.96548	-0.416518				OM, 21 days	-0.74	1.74884	0.684891	-4.87535	3.39535				OM, 21 days	-0.2845	0.110291	0.0364974	-0.545298	-0.0237021				OM, 21 days	-0.995	0.450492	0.0629181	-2.06024	0.070244
		BMP2, 21 days	-0.223	0.327528	0.517843	-0.997482	0.551482				BMP2, 21 days	0.05	1.74884	0.977989	-4.08535	4.18535				BMP2, 21 days	-0.28	0.110291	0.038736	-0.540798	-0.0192021				BMP2, 21 days	0.04	0.450492	0.931734	-1.02524	1.10524
		BMP6, 21 days	0.3025	0.327528	0.386432	-0.471982	1.07698				BMP6, 21 days	0.875	1.74884	0.632185	-3.26035	5.01035				BMP6, 21 days	-0.01	0.110291	0.930296	-0.270798	0.250798				BMP6, 21 days	-0.745	0.450492	0.142156	-1.81024	0.320244
		BMP9, 21 days	0.0795	0.327528	0.815176	-0.694982	0.853982				BMP9, 21 days	1.11	1.74884	0.545797	-3.02535	5.24535				BMP9, 21 days	-0.2565	0.110291	0.0529516	-0.517298	0.00429795				BMP9, 21 days	-0.845	0.450492	0.102809	-1.91024	0.220244
		VEGF, 21 days	0.3095	0.327528	0.376147	-0.464982	1.08398				VEGF, 21 days	4.065	1.74884	0.0530496	-0.0703457	8.20035				VEGF, 21 days	0.1275	0.110291	0.285597	-0.133298	0.388298				VEGF, 21 days	0.8525	0.450492	0.100324	-0.212744	1.91774
	BMP6, 21 days	BM, 21 days	0.04	0.327528	0.906231	-0.734482	0.814482			BMP6, 21 days	BM, 21 days	2.315	1.74884	0.227182	-1.82035	6.45035			BMP6, 21 days	BM, 21 days	-0.0355	0.110291	0.756947	-0.296298	0.225298			BMP6, 21 days	BM, 21 days	1.21	0.450492	0.0312685	0.144756	2.27524
		OM, 21 days	-1.4935	0.327528	0.00260519	-2.26798	-0.719018				OM, 21 days	-1.615	1.74884	0.386487	-5.75035	2.52035				OM, 21 days	-0.2745	0.110291	0.0416661	-0.535298	-0.0137021				OM, 21 days	-0.25	0.450492	0.596208	-1.31524	0.815244
		BMP2, 21 days	-0.5255	0.327528	0.152652	-1.29998	0.248982				BMP2, 21 days	-0.825	1.74884	0.651462	-4.96035	3.31035				BMP2, 21 days	-0.27	0.110291	0.044233	-0.530798	-0.00920205				BMP2, 21 days	0.785	0.450492	0.124945	-0.280244	1.85024
		BMP4, 21 days	-0.3025	0.327528	0.386432	-1.07698	0.471982				BMP4, 21 days	-0.875	1.74884	0.632185	-5.01035	3.26035				BMP4, 21 days	0.01	0.110291	0.930296	-0.250798	0.270798				BMP4, 21 days	0.745	0.450492	0.142156	-0.320244	1.81024
		BMP9, 21 days	-0.223	0.327528	0.517843	-0.997482	0.551482				BMP9, 21 days	0.235	1.74884	0.896888	-3.90035	4.37035				BMP9, 21 days	-0.2465	0.110291	0.0605239	-0.507298	0.0142979				BMP9, 21 days	-0.1	0.450492	0.830667	-1.16524	0.965244
		VEGF, 21 days	0.007	0.327528	0.983545	-0.767482	0.781482				VEGF, 21 days	3.19	1.74884	0.110905	-0.945346	7.32535				VEGF, 21 days	0.1375	0.110291	0.252606	-0.123298	0.398298				VEGF, 21 days	1.5975	0.450492	0.00939241	0.532256	2.66274
	BMP9, 21 days	BM, 21 days	0.263	0.327528	0.448386	-0.511482	1.03748			BMP9, 21 days	BM, 21 days	2.08	1.74884	0.273072	-2.05535	6.21535			BMP9, 21 days	BM, 21 days	0.211	0.110291	0.097311	-0.0497979	0.471798			BMP9, 21 days	BM, 21 days	1.31	0.450492	0.0227274	0.244756	2.37524
		OM, 21 days	-1.2705	0.327528	0.00606039	-2.04498	-0.496018				OM, 21 days	-1.85	1.74884	0.325259	-5.98535	2.28535				OM, 21 days	-0.028	0.110291	0.806889	-0.288798	0.232798				OM, 21 days	-0.15	0.450492	0.748908	-1.21524	0.915244
		BMP2, 21 days	-0.3025	0.327528	0.386432	-1.07698	0.471982				BMP2, 21 days	-1.06	1.74884	0.563568	-5.19535	3.07535				BMP2, 21 days	-0.0235	0.110291	0.837343	-0.284298	0.237298				BMP2, 21 days	0.885	0.450492	0.0902169	-0.180244	1.95024
		BMP4, 21 days	-0.0795	0.327528	0.815176	-0.853982	0.694982				BMP4, 21 days	-1.11	1.74884	0.545797	-5.24535	3.02535				BMP4, 21 days	0.2565	0.110291	0.0529516	-0.00429795	0.517298				BMP4, 21 days	0.845	0.450492	0.102809	-0.220244	1.91024
		BMP6, 21 days	0.223	0.327528	0.517843	-0.551482	0.997482				BMP6, 21 days	-0.235	1.74884	0.896888	-4.37035	3.90035				BMP6, 21 days	0.2465	0.110291	0.0605239	-0.0142979	0.507298				BMP6, 21 days	0.1	0.450492	0.830667	-0.965244	1.16524
		VEGF, 21 days	0.23	0.327528	0.505209	-0.544482	1.00448				VEGF, 21 days	2.955	1.74884	0.134935	-1.18035	7.09035				VEGF, 21 days	0.384	0.110291	0.010243	0.123202	0.644798				VEGF, 21 days	1.6975	0.450492	0.00700027	0.632256	2.76274
	VEGF, 21 days	BM, 21 days	0.033	0.327528	0.92257	-0.741482	0.807482			VEGF, 21 days	BM, 21 days	-0.875	1.74884	0.632185	-5.01035	3.26035			VEGF, 21 days	BM, 21 days	-0.173	0.110291	0.160736	-0.433798	0.0877979			VEGF, 21 days	BM, 21 days	-0.3875	0.450492	0.418178	-1.45274	0.677744
		OM, 21 days	-1.5005	0.327528	0.00253989	-2.27498	-0.726018				OM, 21 days	-4.805	1.74884	0.0286054	-8.94035	-0.669654				OM, 21 days	-0.412	0.110291	0.00730525	-0.672798	-0.151202				OM, 21 days	-1.8475	0.450492	0.00456687	-2.91274	-0.782256
		BMP2, 21 days	-0.5325	0.327528	0.148016	-1.30698	0.241982				BMP2, 21 days	-4.015	1.74884	0.0553317	-8.15035	0.120346				BMP2, 21 days	-0.4075	0.110291	0.00770811	-0.668298	-0.146702				BMP2, 21 days	-0.8125	0.450492	0.114283	-1.87774	0.252744
		BMP4, 21 days	-0.3095	0.327528	0.376147	-1.08398	0.464982				BMP4, 21 days	-4.065	1.74884	0.0530496	-8.20035	0.0703457				BMP4, 21 days	-0.1275	0.110291	0.285597	-0.388298	0.133298				BMP4, 21 days	-0.8525	0.450492	0.100324	-1.91774	0.212744
		BMP6, 21 days	-0.007	0.327528	0.983545	-0.781482	0.767482				BMP6, 21 days	-3.19	1.74884	0.110905	-7.32535	0.945346				BMP6, 21 days	-0.1375	0.110291	0.252606	-0.398298	0.123298				BMP6, 21 days	-1.5975	0.450492	0.00939241	-2.66274	-0.532256
		BMP9, 21 days	-0.23	0.327528	0.505209	-1.00448	0.544482				BMP9, 21 days	-2.955	1.74884	0.134935	-7.09035	1.18035				BMP9, 21 days	-0.384	0.110291	0.010243	-0.644798	-0.123202				BMP9, 21 days	-1.6975	0.450492	0.00700027	-2.76274	-0.632256
