# Supplementary material for: Correction: BMP-Non-Responsive Sca1+CD73+CD44+ Mouse Bone Marrow Derived Osteoprogenitor Cells Respond to Combination of VEGF and BMP-6 to Display Enhanced Osteoblastic Differentiation and Ectopic Bone Formation
Source: PLoS One. 2019 Jan 31;14(1):e0211782. doi: 10.1371/journal.pone.0211782 (PMC6355026; doi:10.1371/journal.pone.0211782)
Supplement: S2 Data — (ZIP) [file pone.0211782.s003.zip › Figure2UnderlyingDataPointsAndStatistics.xlsx]

## Sheet: WB densitometry
	pSmad/GAPDH
BM			BMP6				BM	OM	BMP2	BMP4	BMP6	BMP9	VEGF	10BMP6+10VEGF
						Average	2.49129	2.51806	2.38523	2.01823	1.87032	2.32186	2.59391	3.33803
Average	2.49129		Average	1.87032
StdDV	0.0538661		StdDV	0.0230646		StdDV	0.0538661	0.128454	0.216263	0.158931	0.0230646	0.10654	0.0143926	0.82797
OM			BMP9
Average	2.51806		Average	2.32186
StdDV	0.128454		StdDV	0.10654
BMP2			VEGF
Average	2.38523		Average	2.59391
StdDV	0.216263		StdDV	0.0143926
BMP4			10B:10V
Average	2.01823		Average	3.33803
StdDV	0.158931		StdDV	0.82797
												p value
									BM vs. OM			>0.9999
									OM vs. BMP2			0.9997
									OM vs. BMP4			0.6798
									OM vs. BMP6			0.4121
									OM vs. BMP9			0.9962
									OM vs. VEGF			>0.9999
									OM vs. 10ng BMP6+10ng VEGF			0.1983
					Compare to B6

## Sheet: RunX2
				Runx2
		BM	OM	BMP2	BMP4	BMP6	BMP9		Runx2 pvalue		Day 7	Day 14	Day 21
Average	7 days	0.303386	0.331105	0.220643	0.189899	0.409355	0.415059		BMP2 (compare to OM)		0.182	0.535	0.284
Average	14 days	0.0688892	0.440867	0.334288	0.568871	0.258297	0.321217		BMP4 (compare to OM)		0.1	0.53	0.336
Average	21 days	0.22698	0.49719	0.67174	0.652608	0.305194	0.509926		BMP6 (compare to OM)		0.33	0.115	0.243
									BMP9 (compare to OM)		0.297	0.163	0.936
StdDV	7 days	0.0171387	0.118709	0.0809486	0.0787194	0.0608375	0.0877295
StdDV	14 days	0.00283029	0.10103	0.0700693	0.219041	0.112324	0.0672039
StdDV	21 days	0.0778658	0.226785	0.0355802	0.289876	0.105542	0.0376354

## Sheet: Osterix
				Osterix					Osterix pvalue		Day 7	Day 14	Day 21
		BM	OM	BMP2	BMP4	BMP6	BMP9		BMP2 (compare to OM)		0.173	0.596	0.021
Average	7 days	0.298951	0.365364	0.175865	0.30661	0.475049	0.393218		BMP4 (compare to OM)		0.653	0.937	0.008
Average	14 days	0.233679	0.511863	0.410236	0.52697	0.163609	0.436166		BMP6 (compare to OM)		0.409	0.1	0.003
Average	21 days	0.17151	1.70157	0.736967	0.514207	0.211385	0.422678		BMP9 (compare to OM)		0.832	0.693	0.006
StdDV	7 days	0.110584	0.0221963	0.0301093	0.186715	0.245822	0.00150683
StdDV	14 days	0.157029	0.408252	0.0213424	0.199053	0.00759661	0.0627137
StdDV	21 days	0.0466879	0.841305	0.0648253	0.18954	0.0215629	0.0206376
