# Supplementary material for: Correction: BMP-Non-Responsive Sca1+CD73+CD44+ Mouse Bone Marrow Derived Osteoprogenitor Cells Respond to Combination of VEGF and BMP-6 to Display Enhanced Osteoblastic Differentiation and Ectopic Bone Formation
Source: PLoS One. 2019 Jan 31;14(1):e0211782. doi: 10.1371/journal.pone.0211782 (PMC6355026; doi:10.1371/journal.pone.0211782)
Supplement: S5 Data — (ZIP) [file pone.0211782.s006.zip › Figure5UnderlyingDataPointsAndStatistics.xlsx]

## Sheet: ALP
				ALP
		BM	OM	BMP6	VEGF	BMP6+VEGF					pvalue
Average	7 days	0.2797	0.239422	0.217258	0.206811	0.615799			B6+V (compare to BM)		0.001
									B6+V (compare to OM)		0
StdDV		0.00973133	0.0354632	0.0172223	0.0924871	0.0171614			B6+V (compare to BMP6)		0
									B6+V (compare to VEGF)		0

## Sheet: ColI
				Col I
		BM	OM	BMP6	VEGF	BMP6+VEGF					pvalue
Average	7 days	0.768438	0.490843	0.577542	0.291497	1.52615			B6+V (compare to BM)		0.001
									B6+V (compare to OM)		0
StdDV		0.000979998	0.0293155	0.234624	0.112866	0.0251189			B6+V (compare to BMP6)		0
									B6+V (compare to VEGF)		0

## Sheet: RunX2
				Runx2
		BM	OM	BMP6	VEGF	BMP6+VEGF					pvalue
Average	7 days	0.73299	0.321039	0.63986	0.297212	0.617229			B6+V (compare to BM)		0.562
									B6+V (compare to OM)		0.173
StdDV		0.23209	0.0658009	0.24384	0.0114576	0.235987			B6+V (compare to BMP6)		0.908
									B6+V (compare to VEGF)		0.146

## Sheet: Osrerix
				Osterix
		BM	OM	BMP6	VEGF	BMP6+VEGF					pvalue
Average	7 days	0.402881	0.690533	0.470518	0.468454	1.31233			B6+V (compare to BM)		0.001
									B6+V (compare to OM)		0.004
StdDV		0.100637	0.00793368	0.0283223	0.198594	0.157308			B6+V (compare to BMP6)		0.001
									B6+V (compare to VEGF)		0.001
