# Supplementary material for: Correction: BMP-Non-Responsive Sca1+CD73+CD44+ Mouse Bone Marrow Derived Osteoprogenitor Cells Respond to Combination of VEGF and BMP-6 to Display Enhanced Osteoblastic Differentiation and Ectopic Bone Formation
Source: PLoS One. 2019 Jan 31;14(1):e0211782. doi: 10.1371/journal.pone.0211782 (PMC6355026; doi:10.1371/journal.pone.0211782)
Supplement: S6 Data — (ZIP) [file pone.0211782.s007.zip › Copy of Figure6UnderlyingDataPoints.xlsx]

## Sheet: 2 weeks implants
2 wks
			OM							BMP6
Implant #	Wt (gm)	Density	Area	Den/area	Den/Wt		Implant #	Wt (gm)	Density	Area	Den/area	Den/Wt
9	0.149	82791	87759	0.94339	555644		17	0.226	79549	109734	0.724926	351987
10	0.193	60296	100786	0.598258	312415		18	0.2	62810	122106	0.514389	314050
11	0.123	71338	78191	0.912356	579984		19	0.127	65138	75936	0.857801	512898
12	0.102	38596	98037	0.393688	378392		20	0.081	31469	77460	0.406261	388506
13	0.1	49173	100791	0.487871	491730
14	0.16	69987	87828	0.796864	437419
15	0.101	53209	85329	0.623575	526822
16	0.12	61559	80940	0.760551	512992
Average	0.131	60868.6	89957.6	0.689569	474425			0.1585	59741.5	96309	0.625844	391860
Std	0.0335857	13967.7	8867.73	0.196952	91893.3			0.0665257	20250.2	23209.6	0.203519	86227.7
			VEGF							B6+V
Implant #	Wt (gm)	Density	Area	Den/area	Den/Wt		Implant #	Wt (gm)	Density	Area	Den/area	Den/Wt
21	0.058	35340	69759	0.506601	609310		25	0.139	114547	127537	0.898147	824079
22	0.07	36611	69135	0.529558	523014		26	0.122	64537	83999	0.768307	528992
23	0.061	39231	58116	0.675046	643131		27	0.1	41164	85518	0.481349	411640
24	0.043	31178	47439	0.657223	725070		28	0.15	76386	95275	0.801742	509240
							29	0.125	49144	111900	0.439178	393152
							30	0.141	76415	79884	0.956575	541950
							31	0.083	55948	75966	0.736487	674072
							32	0.027	29374	41688	0.704615	1.08793e+06
	0.058	35590	61112.2	0.592107	625131			0.110875	63439.4	87720.9	0.7233	621381
	0.011225	3357.95	10568.3	0.0862992	83645.8			0.040502	26366.4	25535.3	0.182427	234529
	Density/area
		OM	BMP6	VEGF	B6+V
Average	2 wks	0.689569	0.625844	0.592107	0.7233
	4 wks	0.690988	0.773617	0.712719	0.95739
StdDV	2 wks	0.196952	0.203519	0.0862992	0.182427
	4 wks	0.226789	0.142393	0.170983	0.254232

## Sheet: 4 weeks implants
4 wks
			OM							BMP6
Implant #	Wt (gm)	Density	Area	Density/area	Density/wt		Implant #	Wt (gm)	Density	Area	Density/area	Density/wt
45	0.243	83367	94254	0.884493	343074		53	0.194	71954	92322	0.779381	370897
46	0.071	23348	59178	0.394539	328845		54	0.159	75918	95136	0.797994	477472
47	0.081	21388	54585	0.391829	264049		55	0.11	50269	61818	0.813177	456991
48	0.165	77655	95976	0.809109	470636		56	0.142	80785	85320	0.946847	568908
49	0.148	85024	104079	0.816918	574486		57	0.191	65825	98428	0.668763	344634
50	0.077	28353	56925	0.498076	368221		58	0.1	34876	69408	0.502478	348760
51	0.082	52823	55164	0.957563	644183		59	0.232	94344	101379	0.930607	406655
52	0.077	53366	68826	0.775376	693065		60	0.088	41972	55986	0.749687	476955
	0.118	53165.5	73623.4	0.690988	460820			0.152	64492.9	82474.6	0.773617	431409
	0.0620714	26836.9	20930.3	0.226789	159978			0.0512668	20463.1	17632.5	0.142393	77820.3
			VEGF							B6+V
Implant #	Wt (gm)	Density	Area	Density/area	Density/wt		Implant #	Wt (gm)	Density	Area	Density/area	Density/wt
61	0.115	46696	75090	0.621867	406052		69	0.154	81260	84948	0.956585	527662
62	0.096	44395	64041	0.693228	462448		70	0.121	103822	81867	1.26818	858033
63	0.082	41587	63791	0.651926	507159		71	0.156	66971	68082	0.983681	429301
64	0.092	50088	65952	0.759461	544435		72	0.083	63031	71798	0.877894	759410
65	0.083	37280	55908	0.66681	449157		73	0.268	87123	106819	0.815613	325086
66	0.064	24501	52041	0.470802	382828		74	0.085	30258	65709	0.460485	355976
67	0.067	67765	63447	1.06806	1.01142e+06		75	0.092	73817	60753	1.21503	802359
68	0.05	32167	41797	0.769601	643340		76	0.068	69562	64311	1.08165	1.02297e+06
	0.081125	43059.9	60258.4	0.712719	550855			0.128375	71980.5	75535.9	0.95739	635100
	0.0205387	12947.2	10118	0.170983	203534			0.065332	21328.9	15203.1	0.254232	259529
	Density/area

## Sheet: OPGandRANKL
			OPG/RANKL
		OM	BMP6	VEGF	B6+V					pValue
Average	2 wks	1.2021	39.4504	36.3278	15.0449						2 wks	4 wks
Average	4 wks	1.45347	0.85772	1.84486	9.72348				OM compare BMP6		0.054	0.757
									OM compare to VEGF		0.069	0.838
StdDV	2 wks	1.55742	8.64676	16.6396	21.2768				OM compare B6+V		0.385	0.01
StdDV	4 wks	0.11041	1.08133	2.23768	2.5978				BMP6 compare to B6+V		0.161	0.008
									VEGF compare to B6+V		0.208	0.012
