# Supplementary material for: Correction: BMP-Non-Responsive Sca1+CD73+CD44+ Mouse Bone Marrow Derived Osteoprogenitor Cells Respond to Combination of VEGF and BMP-6 to Display Enhanced Osteoblastic Differentiation and Ectopic Bone Formation
Source: PLoS One. 2019 Jan 31;14(1):e0211782. doi: 10.1371/journal.pone.0211782 (PMC6355026; doi:10.1371/journal.pone.0211782)
Supplement: S8 Data — (ZIP) [file pone.0211782.s009.zip › Figure7UnderlyingDataPoints.xlsx]

## Sheet: CADM1
			CADM1
		OM	BMP6	VEGF	B6+V
Average	2 wks	0.0664774	0.232871	0.140886	0.0814249						pValue
Average	4 wks	0.101329	0.0485943	0.337132	0.171206							2 wks	4 wks
										OM compare BMP6		0.026	0.056
StdDV	2 wks	0.000630337	0.0668221	0.0613507	0.0334949					OM compare to VEGF		0.199	0
StdDV	4 wks	0.016952	0.0151308	0.0133859	0.0524418					OM compare B6+V		0.773	0.018
										BMP6 compare to B6+V		0.035	0.001
										VEGF compare to B6+V		0.286	0
