# Supplementary material for: Correction: BMP-Non-Responsive Sca1+CD73+CD44+ Mouse Bone Marrow Derived Osteoprogenitor Cells Respond to Combination of VEGF and BMP-6 to Display Enhanced Osteoblastic Differentiation and Ectopic Bone Formation
Source: PLoS One. 2019 Jan 31;14(1):e0211782. doi: 10.1371/journal.pone.0211782 (PMC6355026; doi:10.1371/journal.pone.0211782)
Supplement: S9 Data — (ZIP) [file pone.0211782.s010.zip › Figure8Statistics.xlsx]

## Sheet: Sheet1
	2 wks Osx
	ANOVA
	data
		平方和	df	均方	F	显著性
	组间	27.8496	3	9.2832	5.3863	0.0687418
	组内	6.89393	4	1.72348
	总数	34.7435	7
											1 OM
	多重比较										2 BMP6
	data LSD										3 VEGF
	(I) group		(J) group		均值差 (I-J)	标准误	显著性	95% 置信区间			4 B6+V
								下限	上限
		1		2	-2.70646	1.31282	0.10826	-6.35142	0.938503
				3	-4.19855	1.31282	0.0329597	-7.84351	-0.553588
				4	0.245259	1.31282	0.860895	-3.3997	3.89022
		2		1	2.70646	1.31282	0.10826	-0.938503	6.35142
				3	-1.49209	1.31282	0.319194	-5.13705	2.15287
				4	2.95171	1.31282	0.087802	-0.693245	6.59667
		3		1	4.19855	1.31282	0.0329597	0.553588	7.84351
				2	1.49209	1.31282	0.319194	-2.15287	5.13705
				4	4.44381	1.31282	0.0276588	0.798847	8.08877
		4		1	-0.245259	1.31282	0.860895	-3.89022	3.3997
				2	-2.95171	1.31282	0.087802	-6.59667	0.693245
				3	-4.44381	1.31282	0.0276588	-8.08877	-0.798847
	4 wks Osx
	ANOVA
	data
		平方和	df	均方	F	显著性
	组间	0.607534	3	0.202511	5.8733	0.0600754
	组内	0.13792	4	0.03448
	总数	0.745454	7
	多重比较
	data LSD
	(I) group		(J) group		均值差 (I-J)	标准误	显著性	95% 置信区间
								下限	上限
		1		2	0.606223	0.185688	0.0309422	0.0906702	1.12178
				3	0.625279	0.185688	0.0281122	0.109727	1.14083
				4	0.670806	0.185688	0.0225056	0.155254	1.18636
		2		1	-0.606223	0.185688	0.0309422	-1.12178	-0.0906702
				3	0.0190566	0.185688	0.923198	-0.496496	0.534609
				4	0.0645838	0.185688	0.745516	-0.450969	0.580136
		3		1	-0.625279	0.185688	0.0281122	-1.14083	-0.109727
				2	-0.0190566	0.185688	0.923198	-0.534609	0.496496
				4	0.0455272	0.185688	0.818381	-0.470025	0.56108
		4		1	-0.670806	0.185688	0.0225056	-1.18636	-0.155254
				2	-0.0645838	0.185688	0.745516	-0.580136	0.450969
				3	-0.0455272	0.185688	0.818381	-0.56108	0.470025
	2 wks ALP
	ANOVA
	data
		平方和	df	均方	F	显著性
	组间	46855.3	3	15618.4	9281.74	3.86789e-08
	组内	6.73082	4	1.68271
	总数	46862.1	7
	多重比较
	data LSD
	(I) group		(J) group		均值差 (I-J)	标准误	显著性	95% 置信区间
								下限	上限
		1		2	-12.641	1.29719	0.000621092	-16.2426	-9.03939
				3	-180.308	1.29719	1.60677e-08	-183.91	-176.707
				4	0.661496	1.29719	0.636939	-2.94008	4.26308
		2		1	12.641	1.29719	0.000621092	9.03939	16.2426
				3	-167.667	1.29719	2.14882e-08	-171.269	-164.066
				4	13.3025	1.29719	0.000509796	9.70089	16.904
		3		1	180.308	1.29719	1.60677e-08	176.707	183.91
				2	167.667	1.29719	2.14882e-08	164.066	171.269
				4	180.97	1.29719	1.58341e-08	177.368	184.571
		4		1	-0.661496	1.29719	0.636939	-4.26308	2.94008
				2	-13.3025	1.29719	0.000509796	-16.904	-9.70089
				3	-180.97	1.29719	1.58341e-08	-184.571	-177.368
	4 wks ALP
	ANOVA
	data
		平方和	df	均方	F	显著性
	组间	348.085	3	116.028	5.5525	0.0655851
	组内	83.5864	4	20.8966
	总数	431.671	7
	多重比较
	data LSD
	(I) group		(J) group		均值差 (I-J)	标准误	显著性	95% 置信区间
								下限	上限
		1		2	13.6061	4.57128	0.0408828	0.914218	26.298
				3	15.6288	4.57128	0.0268071	2.93687	28.3207
				4	16.022	4.57128	0.0247856	3.33005	28.7139
		2		1	-13.6061	4.57128	0.0408828	-26.298	-0.914218
				3	2.02265	4.57128	0.681022	-10.6693	14.7146
				4	2.41583	4.57128	0.62513	-10.2761	15.1077
		3		1	-15.6288	4.57128	0.0268071	-28.3207	-2.93687
				2	-2.02265	4.57128	0.681022	-14.7146	10.6693
				4	0.393178	4.57128	0.935591	-12.2987	13.0851
		4		1	-16.022	4.57128	0.0247856	-28.7139	-3.33005
				2	-2.41583	4.57128	0.62513	-15.1077	10.2761
				3	-0.393178	4.57128	0.935591	-13.0851	12.2987
	2 wks ColI
	ANOVA
	data
		平方和	df	均方	F	显著性
	组间	105425	3	35141.7	1.89802	0.271207
	组内	74059.7	4	18514.9
	总数	179485	7
	多重比较
	data LSD
	(I) group		(J) group		均值差 (I-J)	标准误	显著性	95% 置信区间
								下限	上限
		1		2	-168.141	136.07	0.28418	-545.931	209.648
				3	-233.651	136.07	0.161088	-611.441	144.139
				4	43.6855	136.07	0.764245	-334.104	421.475
		2		1	168.141	136.07	0.28418	-209.648	545.931
				3	-65.5096	136.07	0.655356	-443.299	312.28
				4	211.827	136.07	0.194518	-165.963	589.617
		3		1	233.651	136.07	0.161088	-144.139	611.441
				2	65.5096	136.07	0.655356	-312.28	443.299
				4	277.336	136.07	0.111171	-100.453	655.126
		4		1	-43.6855	136.07	0.764245	-421.475	334.104
				2	-211.827	136.07	0.194518	-589.617	165.963
				3	-277.336	136.07	0.111171	-655.126	100.453
	4 wks ColI
	ANOVA
	data
		平方和	df	均方	F	显著性
	组间	4.25003	3	1.41668	7.02472	0.045098
	组内	0.80668	4	0.20167
	总数	5.05671	7
	多重比较
	data LSD
	(I) group		(J) group		均值差 (I-J)	标准误	显著性	95% 置信区间
								下限	上限
		1		2	1.79758	0.449077	0.016092	0.550746	3.04442
				3	0.0822066	0.449077	0.863658	-1.16463	1.32904
				4	0.920579	0.449077	0.109698	-0.326258	2.16742
		2		1	-1.79758	0.449077	0.016092	-3.04442	-0.550746
				3	-1.71538	0.449077	0.0187818	-2.96221	-0.46854
				4	-0.877005	0.449077	0.122548	-2.12384	0.369833
		3		1	-0.0822066	0.449077	0.863658	-1.32904	1.16463
				2	1.71538	0.449077	0.0187818	0.46854	2.96221
				4	0.838372	0.449077	0.135319	-0.408465	2.08521
		4		1	-0.920579	0.449077	0.109698	-2.16742	0.326258
				2	0.877005	0.449077	0.122548	-0.369833	2.12384
				3	-0.838372	0.449077	0.135319	-2.08521	0.408465
	2 wks Dlx5
	ANOVA
	data
		平方和	df	均方	F	显著性
	组间	56409.1	3	18803	174.686	0.000107314
	组内	430.556	4	107.639
	总数	56839.6	7
	多重比较
	data LSD
	(I) group		(J) group		均值差 (I-J)	标准误	显著性	95% 置信区间
								下限	上限
		1		2	-39.3481	10.3749	0.0192254	-68.1535	-10.5427
				3	-201.602	10.3749	4.13504e-05	-230.408	-172.797
				4	4.26187	10.3749	0.702282	-24.5435	33.0673
		2		1	39.3481	10.3749	0.0192254	10.5427	68.1535
				3	-162.254	10.3749	9.7625e-05	-191.059	-133.449
				4	43.61	10.3749	0.0136583	14.8046	72.4154
		3		1	201.602	10.3749	4.13504e-05	172.797	230.408
				2	162.254	10.3749	9.7625e-05	133.449	191.059
				4	205.864	10.3749	3.80583e-05	177.059	234.669
		4		1	-4.26187	10.3749	0.702282	-33.0673	24.5435
				2	-43.61	10.3749	0.0136583	-72.4154	-14.8046
				3	-205.864	10.3749	3.80583e-05	-234.669	-177.059
	4 wks Dlx5
	ANOVA
	data
		平方和	df	均方	F	显著性
	组间	401.516	3	133.839	20.4976	0.00685006
	组内	26.1179	4	6.52946
	总数	427.634	7
	多重比较
	data LSD
	(I) group		(J) group		均值差 (I-J)	标准误	显著性	95% 置信区间
								下限	上限
		1		2	17.6965	2.55528	0.00228182	10.6019	24.7911
				3	12.8598	2.55528	0.00731988	5.76521	19.9544
				4	16.8634	2.55528	0.00273153	9.76883	23.958
		2		1	-17.6965	2.55528	0.00228182	-24.7911	-10.6019
				3	-4.83666	2.55528	0.131324	-11.9313	2.25794
				4	-0.83305	2.55528	0.760759	-7.92765	6.26155
		3		1	-12.8598	2.55528	0.00731988	-19.9544	-5.76521
				2	4.83666	2.55528	0.131324	-2.25794	11.9313
				4	4.00361	2.55528	0.192227	-3.09099	11.0982
		4		1	-16.8634	2.55528	0.00273153	-23.958	-9.76883
				2	0.83305	2.55528	0.760759	-6.26155	7.92765
				3	-4.00361	2.55528	0.192227	-11.0982	3.09099
