# Supplementary material for: Correction: BMP-Non-Responsive Sca1+CD73+CD44+ Mouse Bone Marrow Derived Osteoprogenitor Cells Respond to Combination of VEGF and BMP-6 to Display Enhanced Osteoblastic Differentiation and Ectopic Bone Formation
Source: PLoS One. 2019 Jan 31;14(1):e0211782. doi: 10.1371/journal.pone.0211782 (PMC6355026; doi:10.1371/journal.pone.0211782)
Supplement: S9 Data — (ZIP) [file pone.0211782.s010.zip › Figure8UnderlyingDataPoints.xlsx]

## Sheet: ALP
			ALP
		OM	BMP6	VEGF	B6+V					pValue
Average	2 wks	1.20844	13.8494	181.517	0.546945						2 wks	4 wks
Average	4 wks	16.3914	2.7853	0.762647	0.36947				OM compare BMP6		0.001	0.041
									OM compare to VEGF		0	0.027
StdDV	2 wks	0.949032	0.271538	2.37766	0.321162				OM compare B6+V		0.637	0.025
StdDV	4 wks	8.58764	3.1249	0.0470334	0.267744				BMP6 compare to B6+V		0.001	0.625
									VEGF compare to B6+V		0	0.936

## Sheet: ColI
			Col
		OM	BMP6	VEGF	B6+V					pValue
Average	2 wks	60.8085	228.95	294.459	17.123						2 wks	4 wks
Average	4 wks	2.28215	0.484567	2.19994	1.36157				OM compare BMP6		0.284	0.016
									OM compare to VEGF		0.161	0.864
StdDV	2 wks	6.69967	2.20243	271.99	5.62135				OM compare B6+V		0.764	0.11
StdDV	4 wks	0.867895	0.0223571	0.188151	0.132429				BMP6 compare to B6+V		0.195	0.123
									VEGF compare to B6+V		0.111	0.135

## Sheet: Osterix
			Osx
		OM	BMP6	VEGF	B6+V					pValue
Average	2 wks	0.250756	2.95721	4.4493	0.00549747						2 wks	4 wks
Average	4 wks	0.704906	0.0986833	0.0796267	0.0340995				OM compare BMP6		0.108	0.031
									OM compare to VEGF		0.033	0.038
StdDV	2 wks	0.271493	1.71386	1.97051	0.000515323				OM compare B6+V		0.861	0.023
StdDV	4 wks	0.347247	0.104261	0.0777835	0.020462				BMP6 compare to B6+V		0.088	0.746
									VEGF compare to B6+V		0.028	0.818

## Sheet: Dlx5
			Dlx5
		OM	BMP6	VEGF	B6+V					pValue
Average	2 wks	7.28669	46.6348	208.889	3.02482						2 wks	4 wks
Average	4 wks	18.9106	1.21413	6.05079	2.04718				OM compare BMP6		0.019	0.002
									OM compare to VEGF		0	0.007
StdDV	2 wks	4.66782	18.4186	8.33568	0.197885				OM compare B6+V		0.702	0.003
StdDV	4 wks	4.84526	1.28056	0.534792	0.845876				BMP6 compare to B6+V		0.014	0.761
									VEGF compare to B6+V		0	0.192
